# Supplementary material for: Selectivity, Speciation, and Substrate Control in the Gold-Catalyzed Coupling of Indoles and Alkynes
Source: Organometallics. 2022 Feb 10;41(4):497–507. doi: 10.1021/acs.organomet.2c00035 (PMC9007570; doi:10.1021/acs.organomet.2c00035)
Supplement: Supplementary file 1 — om2c00035_si_001.xyz [file om2c00035_si_001.xyz]

16
5, SCF Energy (au) (RI)PBE0/def2-TZVPP = -363.5194187
C          2.61884       -0.01882       -0.00006
C          1.79777        1.11582       -0.00031
C          0.40464        0.91168       -0.00026
C         -0.17884       -0.40130       -0.00003
C          0.68109       -1.52587        0.00015
C          2.06577       -1.32578        0.00014
H          3.71424        0.10675        0.00009
H          2.22934        2.13046       -0.00041
H          0.26247       -2.54604        0.00038
H          2.74252       -2.19625        0.00018
C         -1.60928       -0.22306        0.00026
C         -1.84765        1.14077        0.00030
H         -2.79629        1.69343        0.00052
N         -0.63932        1.82136        0.00000
H         -0.53577        2.83590       -0.00005
H         -2.37322       -1.01037        0.00052
19 
31, SCF Energy (au) (RI)PBE0/def2-TZVPP = -402.8507792043
C          2.61811       -0.02010       -0.00010
C          1.79857        1.11631       -0.00028
C          0.40524        0.91539       -0.00012
C         -0.17892       -0.39589        0.00010
C          0.67744       -1.52220        0.00028
C          2.06354       -1.32602        0.00018
H          3.71381        0.10398       -0.00015
H          2.23177        2.13028       -0.00058
H          0.25807       -2.54228        0.00052
H          2.73860       -2.19791        0.00032
C         -1.61731       -0.23091        0.00012
C         -1.84510        1.13719        0.00034
H         -2.79668        1.68568        0.00073
N         -0.63802        1.82355        0.00006
C         -2.64912       -1.32206       -0.00027
H         -2.55484       -1.98101        0.89387
H         -3.67939       -0.90553       -0.00026
H         -2.55467       -1.98053       -0.89475
H         -0.53837        2.83809       -0.00000
19
13, SCF Energy (au) (RI)PBE0/def2-TZVPP = -460.6595881932
C         -3.92109        1.15024       -0.00161
H         -3.63630        1.74718       -0.89734
H         -5.01532        0.96910       -0.00142
H         -3.63659        1.75085        0.89177
C         -3.18754       -0.18398        0.00121
O         -3.76990       -1.26487        0.00316
C         -1.73266       -0.10706        0.00140
C         -0.50058       -0.05531        0.00160
C          0.92561       -0.01558        0.00129
C          1.67835       -1.22080       -0.00005
C          1.61581        1.22632        0.00205
C          3.07855       -1.17905       -0.00123
H          1.14537       -2.18451       -0.00015
C          3.01633        1.25691        0.00079
H          1.03545        2.16240        0.00369
C          3.75103        0.05693       -0.00115
H          3.65275       -2.12009       -0.00242
H          3.54167        2.22611        0.00114
H          4.85319        0.08517       -0.00265
27 
47, SCF Energy (au) (RI)PBE0/def2-TZVPP = -594.5211849986
C         -0.89350        1.20597        0.87270
C          0.33214        1.48076        1.55417
C          0.99531        2.69457        1.38388
C          0.48406        3.70982        0.52957
C         -0.73684        3.43763       -0.14755
C         -1.40725        2.22700        0.01491
H          0.77425        0.73342        2.22780
H          1.93897        2.87523        1.92307
H         -1.15785        4.20543       -0.81592
H         -2.34642        2.07227       -0.53442
C          1.16162        4.94517        0.35565
C          1.73771        6.02618        0.19051
C          2.40602        7.29735       -0.00894
O          1.93666        8.17168       -0.73631
C          3.72453        7.47609        0.73825
H          3.57278        7.35467        1.83453
H          4.45718        6.69879        0.42352
H          4.13302        8.48494        0.52362
N         -1.55398        0.00366        1.03608
C         -2.80015       -0.24584        0.32868
H         -3.17219       -1.25666        0.58742
H         -3.59228        0.49013        0.60508
H         -2.66735       -0.20442       -0.77861
C         -1.00581       -1.01545        1.91695
H         -1.67148       -1.90091        1.91184
H          0.00767       -1.34916        1.58973
H         -0.92312       -0.65697        2.97071
23 
52, SCF Energy (au) (RI)PBE0/def2-TZVPP = -575.1059996162
C         -0.76287        1.07019        0.54604
C          0.45670        1.29808        1.23044
C          1.08807        2.53673        1.15181
C          0.52582        3.59757        0.38476
C         -0.69588        3.35497       -0.29476
C         -1.33659        2.11216       -0.21928
H          0.88576        0.47327        1.82052
H          2.03593        2.70544        1.68670
H         -1.14473        4.16410       -0.89215
H         -2.28249        1.96407       -0.76045
C          1.16772        4.86445        0.29848
C          1.71155        5.96932        0.21126
C          2.34043        7.27472        0.09881
O          1.84981        8.16880       -0.58713
C          3.63544        7.45573        0.88199
H          3.45825        7.28983        1.96872
H          4.39370        6.70716        0.55884
H          4.02408        8.48140        0.71654
O         -1.29782       -0.16939        0.68507
C         -2.52017       -0.47145        0.02820
H         -2.42606       -0.37643       -1.07894
H         -2.75256       -1.52441        0.28411
H         -3.35010        0.18310        0.38379
19 
53, SCF Energy (au) (RI)PBE0/def2-TZVPP = -3033.920207880
C         -0.68755        1.00189       -0.04335
C          0.31186        1.23754        0.91900
C          0.93358        2.49054        0.97018
C          0.56868        3.52251        0.06456
C         -0.44327        3.25664       -0.89697
C         -1.06905        2.00598       -0.95267
H          0.60031        0.44286        1.62388
H          1.71654        2.68332        1.72041
H         -0.73442        4.04892       -1.60431
H         -1.85230        1.80784       -1.70021
C          1.20136        4.79899        0.11543
C          1.73590        5.91002        0.14208
C          2.35592        7.22907        0.15483
O          2.03325        8.09087       -0.65718
C          3.41184        7.45507        1.22769
H          2.97325        7.30686        2.24039
H          4.23815        6.71641        1.12097
H          3.81292        8.48519        1.13797
Br        -1.53600       -0.70116       -0.11600
21 
54, SCF Energy (au) (RI)PBE0/def2-TZVPP = -665.0409699881
C         -0.71801        1.08407        0.56887
C          0.48797        1.28371        1.25831
C          1.11520        2.53020        1.17273
C          0.54037        3.57639        0.39996
C         -0.68270        3.33933       -0.28619
C         -1.31310        2.09421       -0.20264
H          0.91150        0.45869        1.84863
H          2.06181        2.71103        1.70486
H         -1.12868        4.14833       -0.88486
H         -2.25872        1.88572       -0.72311
C          1.17908        4.84849        0.31179
C          1.71600        5.95431        0.22374
C          2.33134        7.27457        0.10114
O          1.81098        8.14827       -0.58372
C          3.62930        7.47581        0.86635
H          3.46748        7.30441        1.95466
H          4.39401        6.73845        0.53251
H          4.00054        8.50712        0.69795
N         -1.38740       -0.24234        0.65930
O         -0.83707       -1.10732        1.34343
O         -2.44560       -0.38439        0.04415
35
14a, SCF Energy (au) (RI)PBE0/def2-TZVPP = -824.2387991595
C          2.40791        1.35098       -0.57548
C          1.75204        2.32769        0.34661
C          2.18168        0.00391       -0.36632
C          0.46436        4.16440        2.09047
C          1.01411        2.97332        2.59713
C          1.64715        2.06514        1.73521
C          1.20459        3.53903       -0.14472
C          0.56092        4.44195        0.71562
H         -0.03415        4.87780        2.76761
H          0.95872        2.75421        3.67657
H          2.09979        1.14683        2.14358
H          1.26668        3.75578       -1.22312
H          0.12646        5.36984        0.30747
C          2.92897       -1.14195       -0.93296
C          2.45098       -2.52037       -0.46477
O          3.89295       -1.03451       -1.69208
H          2.54265       -2.61799        0.64135
H          3.06154       -3.30702       -0.95197
H          1.37582       -2.67393       -0.71333
C          4.25726        2.47269       -3.65627
C          3.32981        1.56484       -3.05425
C          2.68510        0.61752       -3.87972
C          2.98692        0.58619       -5.24633
C          3.92591        1.48294       -5.81469
C          4.57150        2.44412       -5.02655
C          4.08689        3.01733       -1.47084
C          3.23808        1.91788       -1.64507
H          1.95323       -0.08509       -3.45426
H          2.49051       -0.15495       -5.89425
H          4.14812        1.42798       -6.89315
H          5.29193        3.15370       -5.46542
H          5.40147        4.06443       -2.78009
H          4.31077        3.57780       -0.55439
N          4.70551        3.32872       -2.65650
H          1.42047       -0.25856        0.38962
35
55, SCF Energy (au) (RI)PBE0/def2-TZVPP = -824.242096096
C          2.71383        0.59577        0.13818
C          2.45125        1.35960       -1.13230
C          1.66085        0.57084        1.03970
C          1.88901        2.78128       -3.52118
C          1.78799        3.42384       -2.27535
C          2.06330        2.71870       -1.09204
C          2.55522        0.72538       -2.39428
C          2.27056        1.42914       -3.57607
H          1.67009        3.33369       -4.44989
H          1.49512        4.48563       -2.22247
H          1.99194        3.22717       -0.11642
H          2.83938       -0.33874       -2.44381
H          2.34001        0.91297       -4.54806
C          1.52099       -0.01212        2.38968
C          0.23603        0.39136        3.11961
O          2.32725       -0.76966        2.93676
H          0.17244        1.49710        3.23814
H          0.21653       -0.08786        4.11880
H         -0.66221        0.07594        2.54121
C          6.21586       -0.28650       -0.36396
C          5.96345       -1.11919        0.78265
C          7.01844       -1.91842        1.29606
C          8.26766       -1.86859        0.67617
C          8.49468       -1.03399       -0.45433
C          7.47931       -0.23445       -0.98885
C          4.04007        0.00609        0.25771
C          4.60078       -0.91812        1.15694
H          6.84755       -2.56444        2.17267
H          9.09676       -2.48262        1.06452
H          9.49425       -1.01763       -0.91966
H          7.66154        0.40984       -1.86431
H          4.91589        1.04918       -1.40743
N          5.04515        0.36815       -0.65794
H          4.04566       -1.36275        1.98848
H          0.75832        1.10698        0.69663
38
56, SCF Energy (au) PBE0/def2-TZVPP = -863.5234480024
C          2.26349        0.54178        0.23611
C          1.71630        0.71006       -1.14328
C          1.43798        0.70497        1.32581
C          0.64955        1.00090       -3.75750
C          0.18940        1.81911       -2.71036
C          0.71776        1.67685       -1.41872
C          2.17649       -0.09983       -2.21173
C          1.64541        0.04142       -3.50257
H          0.23563        1.11457       -4.77312
H         -0.58210        2.58292       -2.90347
H          0.37145        2.33986       -0.60916
H          2.94391       -0.86626       -2.01537
H          2.00808       -0.60843       -4.31628
C          1.75269        0.82726        2.77446
C          3.13669        1.26081        3.25621
O          0.84453        0.66070        3.59115
H          3.75590        1.74064        2.47162
H          3.69770        0.38461        3.64832
H          2.98835        1.95776        4.10865
C          5.88139        0.18341       -0.20032
C          5.66410       -0.91171        0.70157
C          6.76503       -1.72106        1.07461
C          8.03136       -1.42282        0.56184
C          8.22399       -0.32837       -0.32250
C          7.15662        0.48888       -0.71452
C          3.67233        0.13989        0.34513
C          4.26151       -0.93011        1.03797
H          6.62596       -2.56980        1.76450
H          8.89690       -2.04281        0.84759
H          9.23444       -0.11790       -0.71022
H          7.31014        1.33557       -1.40312
H          4.48615        1.60020       -0.99687
C          3.58272       -1.96059        1.89063
H          3.89001       -1.88767        2.95988
H          2.47769       -1.85929        1.85756
H          3.84475       -2.99025        1.55582
N          4.65894        0.78428       -0.40904
H          0.35039        0.77086        1.14416
38
57, SCF Energy (au) PBE0/def2-TZVPP = -863.4805647943
C          2.69971        0.81519       -0.75462
C          1.95099        1.87056        0.00095
C          2.19248       -0.45622       -0.66527
C          0.47265        3.83265        1.41928
C          0.91209        2.67001        2.07408
C          1.63865        1.69599        1.37022
C          1.51125        3.05243       -0.64397
C          0.77218        4.01655        0.05779
H         -0.10042        4.59705        1.96954
H          0.69214        2.51915        3.14405
H          1.99464        0.79307        1.89344
H          1.72501        3.20303       -1.71404
H          0.42596        4.92181       -0.46767
C          2.56217       -1.74316       -1.31547
C          1.96895       -2.98304       -0.65009
O          3.24426       -1.84858       -2.33575
H          2.25650       -3.03618        0.42464
H          2.32075       -3.89165       -1.17820
H          0.85596       -2.94591       -0.68342
C          4.15743        2.98522       -3.14425
C          3.71156        1.64746       -2.97672
C          3.21172        0.92146       -4.06182
C          3.15109        1.56039       -5.31950
C          3.58986        2.88905       -5.48340
C          4.10504        3.61833       -4.39462
C          4.48329        2.64175       -1.02360
C          3.96076        1.27770       -1.51223
H          2.89367       -0.12462       -3.93572
H          2.75874        1.00655       -6.18858
H          3.53266        3.36212       -6.47798
H          4.46063        4.65485       -4.50406
H          4.78941        2.81904        0.02412
C          5.16653        0.30081       -1.36568
H          6.06237        0.74560       -1.85003
H          5.39674        0.12656       -0.29147
H          4.94299       -0.66508       -1.85721
N          4.63774        3.54884       -1.93352
H          1.30384       -0.55107       -0.01311
54
A13, SCF Energy (au) (RI)PBE0/def2-TZVPP = -1631.858945451
C          3.40385        4.32156        0.22262
H          4.02602        4.44954       -0.69147
H          2.70347        5.17424        0.32498
H          4.10384        4.29987        1.08781
C          2.63458        3.02902        0.14758
O          1.37025        3.07682        0.20471
C          3.35446        1.81594        0.01567
C          4.04620        0.79559       -0.10323
C          4.83510       -0.37326       -0.23933
C          4.21742       -1.65001       -0.36946
C          6.25641       -0.27706       -0.24748
C          5.00747       -2.79612       -0.50352
H          3.11855       -1.72116       -0.36620
C          7.03300       -1.43244       -0.38137
H          6.73252        0.71065       -0.14696
C          6.41210       -2.69001       -0.50931
H          4.52886       -3.78333       -0.60482
H          8.13202       -1.35598       -0.38694
H          7.02948       -3.59696       -0.61513
Au        -0.03730        1.46135        0.15280
P         -1.66950       -0.13109        0.11670
C         -1.22678       -1.54072       -0.97101
C         -1.44571       -2.87509       -0.56719
C         -0.68654       -1.27115       -2.24954
C         -1.13146       -3.93006       -1.44181
H         -1.86078       -3.09457        0.42962
C         -0.38088       -2.32981       -3.11828
H         -0.50623       -0.23029       -2.56874
C         -0.60267       -3.65977       -2.71521
H         -1.30444       -4.97079       -1.12304
H          0.03538       -2.11506       -4.11592
H         -0.35982       -4.48978       -3.39861
C         -1.99106       -0.80960        1.78906
C         -3.30308       -1.13044        2.20044
C         -0.90387       -1.03595        2.66325
C         -3.51993       -1.68067        3.47519
H         -4.15850       -0.94506        1.53099
C         -1.12901       -1.58909        3.93303
H          0.12162       -0.77211        2.35275
C         -2.43649       -1.91129        4.33995
H         -4.54572       -1.92582        3.79472
H         -0.27913       -1.76095        4.61321
H         -2.61195       -2.33805        5.34086
C         -3.25184        0.55270       -0.50702
C         -4.07399       -0.18909       -1.38277
C         -3.66031        1.83431       -0.07211
C         -5.29852        0.34960       -1.81375
H         -3.75977       -1.18477       -1.73483
C         -4.88609        2.36228       -0.50451
H         -3.01767        2.42371        0.60410
C         -5.70531        1.62124       -1.37577
H         -5.93668       -0.23038       -2.49996
H         -5.20006        3.36237       -0.16462
H         -6.66451        2.04129       -1.71951
62
A47, SCF Energy (au) (RI)PBE0/def2-TZVPP = -1765.731173119
P         -0.68894       -0.74309        3.20375
Au         0.16198        0.97930        1.97778
C          0.33981       -1.08904        4.68293
C         -0.77335       -2.29680        2.23100
C         -2.38647       -0.39722        3.81271
C         -0.96458       -4.65625        0.70786
C         -0.53358       -4.71515        2.04393
C         -0.43660       -3.53994        2.80868
C         -1.19898       -2.23938        0.88440
C         -1.29770       -3.41793        0.12933
H         -1.03405       -5.57970        0.11018
H         -0.26462       -5.68304        2.49715
H         -0.09045       -3.59323        3.85343
H         -1.44629       -1.26834        0.42226
H         -1.62675       -3.36812       -0.92131
C          1.96839       -1.67514        6.90239
C          0.56968       -1.74265        7.01981
C         -0.24792       -1.45110        5.91457
C          1.74676       -1.01585        4.56922
C          2.55573       -1.31249        5.67675
H          2.60575       -1.90036        7.77292
H          0.10722       -2.02101        7.98067
H         -1.34403       -1.49996        6.01679
H          2.21214       -0.72115        3.61309
H          3.65210       -1.25172        5.58372
C         -4.94463        0.16664        4.84407
C         -4.67091       -1.09758        4.29536
C         -3.39466       -1.38408        3.77985
C         -2.66703        0.87698        4.35672
C         -3.94185        1.15332        4.87412
H         -5.94554        0.38620        5.25035
H         -5.45484       -1.87190        4.26891
H         -3.18692       -2.37767        3.35104
H         -1.88546        1.65566        4.37744
H         -4.15400        2.14679        5.30163
C         -0.77076        3.47540       -0.14958
C         -1.97458        3.60718       -0.43897
C          0.60312        3.39833        0.12077
C         -3.32636        3.76584       -0.77329
C          1.53672        4.40656       -0.50588
O          1.12917        2.52851        0.89506
C         -3.73925        4.78411       -1.68913
C         -4.34055        2.92432       -0.21921
H          1.08880        4.89777       -1.39269
H          2.49191        3.90995       -0.77855
H          1.77404        5.19247        0.24819
C         -5.07201        4.95108       -2.03082
H         -2.97907        5.44745       -2.13059
C         -5.67585        3.08596       -0.55607
H         -4.05115        2.13399        0.49115
C         -6.09200        4.10651       -1.47657
H         -5.33486        5.74795       -2.73948
H         -6.41622        2.41369       -0.10174
N         -7.40825        4.26864       -1.81238
C         -7.80814        5.31573       -2.75113
C         -8.43055        3.39727       -1.23727
H         -8.90557        5.28245       -2.88850
H         -7.53996        6.32837       -2.37299
H         -7.33277        5.17453       -3.74835
H         -8.25430        2.32959       -1.50139
H         -8.46600        3.48463       -0.12733
H         -9.42208        3.68721       -1.63376
59
A48, SCF Energy (au) (RI)PBE0/def2-TZVPP = -1726.469844621
P         -1.54168       -2.34360       -0.90858
Au         0.62441       -2.40246       -1.60142
C          3.27284        0.45306       -0.82882
C          3.06420        1.64824       -0.08442
C          3.46599       -0.57857       -1.47778
C          2.65133        4.01800        1.38628
C          3.89069        3.78804        0.76031
C          4.10216        2.61350        0.02884
C          1.81613        1.88914        0.55247
C          1.61812        3.06808        1.28096
H          2.49002        4.94462        1.96086
H          4.69868        4.53244        0.84415
H          5.07019        2.42961       -0.46306
H          1.01281        1.14037        0.46907
H          0.64912        3.24966        1.77307
C          3.59523       -1.80152       -2.21125
O          2.61235       -2.61290       -2.33682
C         -1.73476       -1.47746        0.69862
C         -2.22196       -4.03211       -0.68317
C         -2.62053       -1.48323       -2.11761
C         -3.29602       -6.62054       -0.42383
C         -3.63099       -5.62414        0.50866
C         -3.09734       -4.33004        0.38369
C         -1.88208       -5.03764       -1.61654
C         -2.42224       -6.32609       -1.48622
H         -3.71341       -7.63525       -0.31950
H         -4.31123       -5.85391        1.34474
H         -3.36034       -3.55613        1.12266
H         -1.18981       -4.81399       -2.44623
H         -2.15309       -7.10743       -2.21524
C         -2.03437       -0.25258        3.21568
C         -2.95144        0.02157        2.18687
C         -2.80647       -0.58817        0.92832
C         -0.80825       -1.74482        1.73255
C         -0.96296       -1.13588        2.98742
H         -2.15291        0.22581        4.20162
H         -3.79014        0.71479        2.36226
H         -3.52927       -0.36829        0.12614
H          0.03609       -2.43319        1.55645
H         -0.24056       -1.35048        3.79160
C         -4.25743       -0.09623       -3.93944
C         -4.72012       -1.27891       -3.33830
C         -3.90690       -1.97497       -2.42746
C         -2.15429       -0.29749       -2.72973
C         -2.97471        0.39417       -3.63373
H         -4.89687        0.44400       -4.65638
H         -5.72186       -1.66873       -3.58131
H         -4.27435       -2.90517       -1.96509
H         -1.14326        0.08284       -2.50418
H         -2.60652        1.31723       -4.11013
N          4.78455       -2.10896       -2.78575
C          4.94378       -3.34858       -3.54420
H          5.24422       -3.11332       -4.58948
H          5.73764       -3.97488       -3.07961
H          3.98870       -3.90415       -3.54844
C          5.96483       -1.25529       -2.69467
H          6.29094       -0.94819       -3.71332
H          5.73702       -0.35091       -2.09905
H          6.79812       -1.81040       -2.20918
67
A49, SCF Energy (au) (RI)PBE0/def2-TZVPP = -1860.337959735
P          3.46944        2.50161       -7.29934
Au         3.51929        1.05378       -5.54681
C          4.52725        2.11660       -1.86340
C          4.87391        3.39739       -1.38213
C          4.22658        0.98446       -2.26673
C          5.57983        6.00321       -0.39005
C          5.67737        4.83770        0.43777
C          5.33440        3.58109       -0.04517
C          4.77557        4.55463       -2.20849
C          5.11535        5.81561       -1.73280
H          6.02708        4.92062        1.47574
H          5.42150        2.70692        0.61937
H          4.41704        4.44616       -3.24442
H          5.01775        6.67389       -2.41147
C          3.85990       -0.28250       -2.80008
O          3.52333       -0.42953       -4.03342
C          5.15034        2.88066       -7.93197
C          2.68779        4.10431       -6.85950
C          2.51367        1.82046       -8.71099
C          1.39136        6.52232       -6.22668
C          2.54361        6.53188       -7.03111
C          3.19406        5.32717       -7.35007
C          1.53401        4.09855       -6.04290
C          0.88758        5.30507       -5.73291
H          0.88326        7.46894       -5.98010
H          2.94207        7.48429       -7.41715
H          4.09790        5.34245       -7.98034
H          1.14037        3.14674       -5.64703
H         -0.01317        5.29449       -5.09797
C          7.73405        3.52021       -8.84889
C          6.68136        3.36359       -9.76655
C          5.38982        3.04423       -9.31370
C          6.21245        3.03139       -7.01209
C          7.49839        3.35423       -7.47208
H          8.74662        3.76521       -9.20880
H          6.86505        3.48531      -10.84639
H          4.57132        2.91426      -10.04007
H          6.03496        2.88587       -5.93280
H          8.32437        3.46651       -6.75113
C          1.12185        0.72847      -10.90050
C          0.92456        2.07245      -10.54183
C          1.61763        2.62263       -9.44959
C          2.70518        0.46654       -9.06964
C          2.01322       -0.07321      -10.16422
H          0.57369        0.30009      -11.75536
H          0.22282        2.70118      -11.11360
H          1.45325        3.67615       -9.17186
H          3.39514       -0.16942       -8.48905
H          2.16539       -1.12940      -10.43948
N          5.91620        7.24628        0.08424
C          6.38408        7.40780        1.45737
H          6.60146        8.47661        1.64585
H          5.61661        7.07957        2.19581
H          7.31869        6.83049        1.64509
C          5.80651        8.41686       -0.77923
H          6.46035        8.32953       -1.67780
H          4.75894        8.57856       -1.12425
H          6.12122        9.31670       -0.21673
N          3.85786       -1.37797       -1.99362
C          4.20473       -1.32693       -0.57879
H          5.07789       -1.98675       -0.37483
H          4.45907       -0.29010       -0.28684
H          3.34693       -1.67767        0.03814
C          3.49199       -2.68994       -2.52004
H          2.60092       -3.08106       -1.97918
H          3.26040       -2.60336       -3.59707
H          4.33390       -3.40380       -2.37565
55
A50, SCF Energy (au) (RI)PBE0/def2-TZVPP = -1707.041270314
P         -0.12441       -1.77165        0.71489
Au         2.12489       -1.54836        0.44550
C          4.00778        1.39928       -1.82975
C          3.53111        2.49706       -2.59295
C          4.44128        0.44896       -1.17209
C          2.60475        4.67866       -4.11296
C          3.98221        4.39156       -4.06778
C          4.45032        3.30941       -3.31441
C          2.14102        2.79482       -2.64439
C          1.68821        3.88070       -3.40169
H          4.69592        5.01861       -4.62571
H          5.52576        3.07713       -3.27280
H          1.43150        2.16671       -2.08346
H          0.61124        4.11017       -3.44035
C          4.95697       -0.63858       -0.41703
O          4.26328       -1.46045        0.24367
C         -0.53597       -2.49135        2.34976
C         -0.84803       -2.86868       -0.56293
C         -0.98784       -0.15688        0.60517
C         -1.97778       -4.48962       -2.56644
C         -2.43627       -4.58771       -1.24176
C         -1.87551       -3.78059       -0.23726
C         -0.38395       -2.77631       -1.89482
C         -0.95229       -3.58326       -2.89214
H         -2.41702       -5.12829       -3.34994
H         -3.23496       -5.30167       -0.98332
H         -2.23526       -3.86839        0.80054
H          0.42880       -2.07573       -2.15238
H         -0.58597       -3.51041       -3.92894
C         -1.17155       -3.68092        4.81905
C         -1.94663       -2.61455        4.33289
C         -1.63375       -2.01678        3.09997
C          0.24595       -3.56060        2.84337
C         -0.07627       -4.15373        4.07329
H         -1.41804       -4.14372        5.78844
H         -2.80194       -2.23945        4.91784
H         -2.24357       -1.17781        2.72809
H          1.11116       -3.92975        2.26644
H          0.53642       -4.98618        4.45538
C         -2.31554        2.32380        0.54162
C         -2.84258        1.22642       -0.15992
C         -2.18368       -0.01517       -0.13073
C         -0.45449        0.95076        1.30365
C         -1.12151        2.18492        1.27344
H         -2.83658        3.29479        0.51767
H         -3.77643        1.33317       -0.73533
H         -2.60295       -0.87138       -0.68312
H          0.48417        0.84850        1.87484
H         -0.70476        3.04464        1.82282
C          6.88659       -1.83050        0.29771
H          7.97294       -1.71881        0.12555
H          6.64558       -1.73600        1.37658
H          6.52422       -2.80730       -0.08379
O          6.27724       -0.74762       -0.44593
H          2.24210        5.53252       -4.70817
63
A51, SCF Energy (au) (RI)PBE0/def2-TZVPP = -1840.911485096
P          9.12660       -0.05226       -2.03909
Au         7.00098       -0.74155       -1.61292
C          3.63287        1.70367       -1.35323
C          3.40162        3.08410       -1.48605
C          3.80708        0.48225       -1.22904
C          2.89645        5.90070       -1.74643
C          4.21224        5.35833       -1.92658
C          4.45248        3.99683       -1.80011
C          2.09001        3.62029       -1.30740
C          1.84278        4.97984       -1.43255
H          5.05585        6.01840       -2.16997
H          5.47365        3.61088       -1.94668
H          1.26050        2.93768       -1.06507
H          0.81561        5.33966       -1.28477
C          3.97276       -0.91017       -1.08423
O          5.06804       -1.54305       -1.19803
C          9.17427        1.38074       -3.18469
C         10.12133       -1.38561       -2.81266
C         10.00087        0.45094       -0.50680
C         11.66849       -3.46062       -3.91776
C         11.78611       -2.15316       -4.41854
C         11.01579       -1.11325       -3.87011
C         10.00008       -2.70307       -2.31467
C         10.77587       -3.73426       -2.86533
H         12.27153       -4.27378       -4.35348
H         12.48076       -1.93738       -5.24646
H         11.10983       -0.09179       -4.27242
H          9.29420       -2.92507       -1.49606
H         10.67718       -4.75999       -2.47474
C          9.27191        3.50651       -5.02721
C         10.13652        3.49624       -3.91948
C         10.09177        2.43678       -2.99671
C          8.29951        1.39779       -4.29484
C          8.35355        2.45708       -5.21378
H          9.31123        4.33850       -5.74917
H         10.85467        4.31870       -3.76927
H         10.77142        2.43627       -2.12929
H          7.57335        0.57995       -4.44145
H          7.67139        2.46423       -6.07935
C         11.31370        1.29532        1.83518
C         12.01149        0.55363        0.86699
C         11.36055        0.12965       -0.30427
C          9.29934        1.19116        0.47176
C          9.95798        1.61407        1.63629
H         11.82671        1.62116        2.75465
H         13.07164        0.29666        1.02382
H         11.91224       -0.45817       -1.05551
H          8.23211        1.43104        0.32628
H          9.40625        2.18796        2.39839
N          2.65511        7.24389       -1.86934
C          3.74412        8.16237       -2.18785
H          3.34794        9.19440       -2.24002
H          4.54122        8.14077       -1.40949
H          4.20885        7.92403       -3.17224
C          1.30531        7.77043       -1.68309
H          0.59079        7.33967       -2.42137
H          0.92014        7.56073       -0.65897
H          1.31926        8.86809       -1.82335
C          2.95085       -3.01158       -0.63992
H          1.91951       -3.34279       -0.41652
H          3.32128       -3.48463       -1.57311
H          3.63321       -3.26041        0.19932
O          2.85645       -1.57977       -0.80432
54
B13, SCF Energy (au) (RI)PBE0/def2-TZVPP = -1631.851307023
P         -1.20168       -0.56641        0.25748
Au         1.01717       -0.19977       -0.37519
C          3.33758        0.73794       -0.94516
C          3.74661        2.05464       -0.61308
C          2.99834       -0.44466       -1.23865
C          4.62453        4.65193        0.01202
C          5.13886        3.55053        0.72296
C          4.70604        2.25520        0.42104
C          3.23122        3.17440       -1.32751
C          3.67343        4.46229       -1.00983
H          4.96903        5.66984        0.25667
H          5.88362        3.70562        1.51982
H          5.10128        1.38795        0.97247
H          2.49172        3.01413       -2.12747
H          3.27743        5.32885       -1.56309
C          3.29122       -1.71982       -1.98394
C          4.75758       -1.94993       -2.28375
O          2.39856       -2.48258       -2.30724
H          5.18119       -1.09033       -2.84944
H          4.86765       -2.88370       -2.87055
C         -1.57293        0.01456        1.95631
C         -1.56425       -2.35947        0.20018
C         -2.35821        0.28080       -0.88543
C         -2.17202       -5.10017        0.04428
C         -2.88059       -4.27385        0.93474
C         -2.58056       -2.90465        1.01722
C         -0.84659       -3.19183       -0.68866
C         -1.15704       -4.55940       -0.76430
H         -2.40721       -6.17539       -0.01309
H         -3.67045       -4.69830        1.57548
H         -3.13351       -2.26451        1.72392
H         -0.03309       -2.78388       -1.31409
H         -0.59259       -5.20618       -1.45505
C         -2.12529        0.79089        4.60400
C         -3.03128        1.10328        3.57671
C         -2.76095        0.71751        2.25222
C         -0.65898       -0.29253        2.99046
C         -0.93995        0.09177        4.30990
H         -2.34113        1.09641        5.64072
H         -3.95959        1.65176        3.80457
H         -3.47678        0.96584        1.45230
H          0.27400       -0.83685        2.76459
H         -0.22696       -0.15231        5.11396
C         -4.08623        1.63253       -2.64842
C         -4.22371        0.24855       -2.45265
C         -3.36372       -0.43158       -1.57261
C         -2.21452        1.67276       -1.09193
C         -3.08208        2.34425       -1.96577
H         -4.76186        2.16108       -3.34040
H         -5.00606       -0.31198       -2.98915
H         -3.47625       -1.51756       -1.42633
H         -1.42356        2.23563       -0.56666
H         -2.97071        3.42974       -2.12048
H          5.33325       -2.03302       -1.33411
62
B47, SCF Energy (au) (RI)PBE0/def2-TZVPP = -1765.726769871
P         -1.33844       -0.68392        0.28322
Au         0.86596       -0.31241       -0.41675
C          3.37905        0.86163       -1.13084
C          3.92353        2.13380       -1.03343
C          2.83122       -0.29571       -1.21659
C          5.10046        4.74944       -0.86066
C          5.34999        3.75075        0.14517
C          4.78232        2.49321        0.06075
C          3.66824        3.13272       -2.03403
C          4.23367        4.39139       -1.95253
H          6.00138        3.97532        1.00041
H          4.99024        1.74752        0.84393
H          3.00999        2.88329       -2.88092
H          4.00926        5.11922       -2.74381
C          3.28558       -1.59010       -1.88380
C          4.78602       -1.75546       -2.03411
O          2.48111       -2.42417       -2.25487
H          5.22408       -0.87870       -2.56082
H          5.00378       -2.68685       -2.59396
C         -1.68002       -0.13826        2.00381
C         -1.72445       -2.47561        0.21132
C         -2.55105        0.17970       -0.79323
C         -2.34310       -5.21480        0.02836
C         -3.03833       -4.39687        0.93682
C         -2.73230       -3.02971        1.03238
C         -1.02003       -3.30111       -0.69411
C         -1.33517       -4.66692       -0.78403
H         -2.58329       -6.28840       -0.04036
H         -3.82253       -4.82639        1.58125
H         -3.27437       -2.39663        1.75390
H         -0.21217       -2.88458       -1.32106
H         -0.78020       -5.30704       -1.48871
C         -2.16317        0.59741        4.67869
C         -3.11715        0.88313        3.68765
C         -2.88088        0.51741        2.35095
C         -0.71889       -0.41749        3.00182
C         -0.96456       -0.05402        4.33446
H         -2.35217        0.88652        5.72540
H         -4.05608        1.39538        3.95383
H         -3.63322        0.74663        1.57919
H          0.22545       -0.92214        2.73482
H         -0.21294       -0.27661        5.10923
C         -4.36146        1.57287       -2.44080
C         -4.51325        0.19117       -2.23963
C         -3.61232       -0.50856       -1.41767
C         -2.39357        1.56880       -1.00707
C         -3.30118        2.26111       -1.82233
H         -5.06938        2.11726       -3.08679
H         -5.33939       -0.35213       -2.72637
H         -3.73677       -1.59273       -1.26719
H         -1.55801        2.11206       -0.53310
H         -3.17688        3.34463       -1.98185
H          5.26229       -1.80635       -1.02912
N          5.66364        5.98757       -0.78213
C          6.54485        6.33406        0.33525
H          6.89487        7.37621        0.21302
H          6.01240        6.26173        1.30999
H          7.43899        5.67196        0.36768
C          5.40129        6.99075       -1.81648
H          5.74326        6.64190       -2.81656
H          4.31780        7.23834       -1.87687
H          5.95129        7.91857       -1.57126
59
B48, SCF Energy (au) (RI)PBE0/def2-TZVPP = -1726.456901267
P         -1.07841       -0.51551        0.19243
Au         1.13390       -0.12658       -0.42250
C          3.32620        0.75122       -0.77763
C          3.67852        1.99612       -0.16204
C          3.16785       -0.35439       -1.35477
C          4.44491        4.43522        1.01190
C          4.84129        3.21976        1.59991
C          4.46251        2.00121        1.02319
C          3.27751        3.22644       -0.74893
C          3.66546        4.43581       -0.16010
H          4.74668        5.39078        1.47057
H          5.45243        3.22223        2.51668
H          4.76905        1.04648        1.47842
H          2.67123        3.21915       -1.66826
H          3.35931        5.38916       -0.61972
C          3.24558       -1.57727       -2.19649
O          2.22270       -2.25174       -2.37313
C         -1.50528        0.22253        1.81631
C         -1.38593       -2.31675        0.30984
C         -2.24535        0.17386       -1.04270
C         -1.90607       -5.07726        0.41084
C         -2.60824       -4.19998        1.25607
C         -2.35183       -2.81998        1.21005
C         -0.67263       -3.19880       -0.53404
C         -0.94073       -4.57641       -0.48034
H         -2.10791       -6.16007        0.45287
H         -3.35935       -4.59149        1.96112
H         -2.89972       -2.13844        1.88103
H          0.10228       -2.81980       -1.22377
H         -0.38211       -5.26307       -1.13664
C         -2.14120        1.26286        4.35252
C         -3.04562        1.40672        3.28715
C         -2.73316        0.88876        2.01819
C         -0.59426        0.08385        2.88814
C         -0.91623        0.60013        4.15213
H         -2.38953        1.67246        5.34512
H         -4.00478        1.92718        3.44097
H         -3.44645        1.00762        1.18691
H          0.36961       -0.43111        2.73475
H         -0.20411        0.48852        4.98578
C         -4.01868        1.29423       -2.91882
C         -4.17353       -0.04258       -2.51637
C         -3.29083       -0.60706       -1.57910
C         -2.08529        1.51653       -1.45623
C         -2.97456        2.07360       -2.38703
H         -4.71175        1.73188       -3.65556
H         -4.98698       -0.65672       -2.93534
H         -3.41615       -1.65726       -1.27096
H         -1.26356        2.13023       -1.04863
H         -2.84831        3.12118       -2.70516
N          4.47024       -1.87429       -2.73184
C          4.58675       -3.06093       -3.57646
H          4.91889       -2.77205       -4.59910
H          5.33371       -3.76525       -3.14578
H          3.59826       -3.55444       -3.63362
C          5.68441       -1.08952       -2.55456
H          6.03950       -0.69472       -3.53377
H          5.50774       -0.23576       -1.87314
H          6.49107       -1.72444       -2.12333
67
B49, SCF Energy (au) (RI)PBE0/def2-TZVPP = -1860.329225798
P         -1.05598       -0.71265        0.25519
Au         1.18530       -0.34080       -0.32280
C          3.57943        1.06201       -1.06037
C          3.95343        2.38773       -1.22978
C          3.20209       -0.15615       -0.94801
C          4.79417        5.10519       -1.63956
C          5.01865        4.43568       -0.38566
C          4.61170        3.12847       -0.19102
C          3.72248        3.05957       -2.47862
C          4.12500        4.36726       -2.67759
H          5.52284        4.95757        0.43877
H          4.79836        2.63893        0.77769
H          3.21977        2.51150       -3.29077
H          3.92901        4.83423       -3.65219
C          3.82142       -1.45667       -1.46269
O          3.64876       -1.75776       -2.63856
C         -1.33417       -0.79909        2.06899
C         -1.66441       -2.29650       -0.44552
C         -2.16141        0.61191       -0.37765
C         -2.61087       -4.68559       -1.59569
C         -3.09414       -4.26856       -0.34323
C         -2.62476       -3.07712        0.23486
C         -1.17452       -2.72252       -1.70094
C         -1.65180       -3.91209       -2.27351
H         -2.97878       -5.62313       -2.04355
H         -3.84089       -4.87673        0.19277
H         -3.00318       -2.76045        1.22037
H         -0.41188       -2.12636       -2.23104
H         -1.26430       -4.24019       -3.25156
C         -1.73328       -1.03443        4.84702
C         -2.66333       -0.33484        4.05974
C         -2.46879       -0.21521        2.67268
C         -0.39674       -1.49528        2.86509
C         -0.60053       -1.61524        4.24817
H         -1.88880       -1.12458        5.93446
H         -3.55004        0.12403        4.52662
H         -3.20142        0.33722        2.06245
H          0.49692       -1.94522        2.39972
H          0.13270       -2.16091        4.86404
C         -3.81389        2.69825       -1.29859
C         -4.16296        1.36112       -1.55038
C         -3.34175        0.31616       -1.09166
C         -1.80662        1.95905       -0.13551
C         -2.63551        2.99586       -0.58946
H         -4.46052        3.51433       -1.66017
H         -5.08286        1.12452       -2.10938
H         -3.62183       -0.72999       -1.29400
H         -0.87840        2.19829        0.41136
H         -2.35681        4.04416       -0.39393
N          5.20208        6.39127       -1.83706
C          5.88656        7.12582       -0.77162
H          6.13236        8.14288       -1.13068
H          5.24363        7.22584        0.13161
H          6.83663        6.62544       -0.47788
C          4.97232        7.05399       -3.12228
H          5.48234        6.51722       -3.95347
H          3.88622        7.12146       -3.35672
H          5.37772        8.08236       -3.07908
N          4.51089       -2.21012       -0.54967
C          4.72552       -1.83731        0.83812
H          5.80245       -1.62363        1.03553
H          4.13217       -0.93525        1.08769
H          4.40992       -2.66672        1.51161
C          5.13433       -3.45187       -0.99726
H          4.76124       -4.31041       -0.39378
H          4.88013       -3.60903       -2.06316
H          6.24150       -3.39686       -0.88625
55
B50, SCF Energy (au) (RI)PBE0/def2-TZVPP = -1707.035772876
P         -0.86341       -0.63050        0.08697
Au         1.33236       -0.29062       -0.64228
C          3.51310        0.88457       -1.35038
C          3.67835        2.28807       -1.40713
C          3.38327       -0.37430       -1.32750
C          4.10223        5.06294       -1.55438
C          4.16629        4.41168       -0.30643
C          3.95613        3.03227       -0.22355
C          3.61222        2.95533       -2.66534
C          3.82652        4.33556       -2.72870
H          4.38696        4.98763        0.60639
H          4.01063        2.51118        0.74494
H          3.40215        2.37484       -3.57690
H          3.78263        4.85153       -3.70105
C          4.10736       -1.66078       -1.54923
O          5.10470       -1.74892       -2.23097
C         -0.98375       -0.59805        1.91582
C         -1.48554       -2.26142       -0.47408
C         -2.01612        0.64199       -0.55771
C         -2.46874       -4.72713       -1.40821
C         -2.70683       -4.33298       -0.08071
C         -2.21880       -3.10201        0.39070
C         -1.24031       -2.66338       -1.80727
C         -1.73650       -3.89108       -2.27111
H         -2.85239       -5.69378       -1.77305
H         -3.27699       -4.98790        0.59788
H         -2.40762       -2.80071        1.43357
H         -0.66022       -2.01502       -2.48630
H         -1.54532       -4.19983       -3.31161
C         -1.15398       -0.63846        4.72425
C         -2.16303       -0.01829        3.96798
C         -2.08325        0.00443        2.56502
C          0.03397       -1.21475        2.67884
C         -0.05660       -1.23741        4.07892
H         -1.21951       -0.65140        5.82436
H         -3.02137        0.45480        4.47189
H         -2.87653        0.49544        1.97869
H          0.90120       -1.67788        2.17721
H          0.73829       -1.71974        4.67051
C         -3.76795        2.64288       -1.47800
C         -4.15160        1.29250       -1.53476
C         -3.28068        0.28906       -1.07607
C         -1.62907        2.00077       -0.50846
C         -2.50690        2.99606       -0.96331
H         -4.45330        3.42594       -1.84100
H         -5.13743        1.01318       -1.94044
H         -3.58774       -0.76787       -1.12593
H         -0.63811        2.28261       -0.11294
H         -2.20251        4.05442       -0.92179
C          4.13578       -3.96441       -1.02804
H          3.50213       -4.66193       -0.44927
H          4.18289       -4.26535       -2.09533
H          5.16418       -3.92915       -0.61206
O          3.50005       -2.67160       -0.90058
H          4.27216        6.15046       -1.61240
63
B51, SCF Energy (au) (RI)PBE0/def2-TZVPP = -1840.912534476
P         -1.00021       -0.69624        0.08765
Au         1.18847       -0.31463       -0.66131
C          3.55982        1.07752       -1.36502
C          3.93632        2.40936       -1.37645
C          3.18535       -0.14930       -1.35376
C          4.81544        5.14254       -1.44448
C          4.89703        4.36235       -0.23728
C          4.47349        3.04743       -0.20641
C          3.84443        3.19101       -2.57920
C          4.26704        4.50624       -2.61334
H          5.30563        4.80367        0.68167
H          4.55219        2.46961        0.72766
H          3.43727        2.72296       -3.48885
H          4.18315        5.05950       -3.55834
C          3.94025       -1.39732       -1.72689
O          4.80526       -1.45107       -2.57479
C         -1.13152       -0.60980        1.91753
C         -1.59363       -2.36285       -0.40603
C         -2.21152        0.51036       -0.58438
C         -2.51312       -4.88767       -1.24796
C         -2.75793       -4.45209        0.06521
C         -2.30188       -3.19200        0.48978
C         -1.34101       -2.80746       -1.72402
C         -1.80554       -4.06370       -2.14228
H         -2.87118       -5.87704       -1.57633
H         -3.30791       -5.09738        0.76937
H         -2.49519       -2.85882        1.52211
H         -0.77738       -2.16938       -2.42617
H         -1.60765       -4.40461       -3.17152
C         -1.29676       -0.56501        4.72810
C         -2.33376       -0.01721        3.95390
C         -2.25602       -0.03772        2.55070
C         -0.08604       -1.15214        2.69895
C         -0.17383       -1.13315        4.09949
H         -1.36087       -0.54511        5.82829
H         -3.21269        0.43234        4.44396
H         -3.07166        0.39665        1.95037
H          0.80143       -1.58892        2.20940
H          0.64346       -1.55867        4.70419
C         -4.04122        2.41934       -1.55317
C         -4.40197        1.06236       -1.50179
C         -3.49223        0.10596       -1.01861
C         -1.84864        1.87487       -0.64534
C         -2.76441        2.82450       -1.12339
H         -4.75667        3.16564       -1.93536
H         -5.39981        0.74119       -1.84216
H         -3.78091       -0.95692       -0.98531
H         -0.84407        2.19468       -0.31927
H         -2.47711        3.88766       -1.16784
N          5.24385        6.43532       -1.47965
C          5.80714        7.06518       -0.28333
H          6.09370        8.10672       -0.52128
H          5.06726        7.09280        0.54770
H          6.71718        6.52895        0.06760
C          5.16148        7.21249       -2.71845
H          5.76287        6.74640       -3.53081
H          4.10893        7.31138       -3.06647
H          5.55925        8.22865       -2.53749
C          4.18517       -3.69665       -1.24192
H          3.69879       -4.43393       -0.57565
H          4.07246       -3.99206       -2.30614
H          5.26593       -3.60698       -1.00362
O          3.50913       -2.44684       -0.99247
58
B52, SCF Energy (au) (RI)PBE0/def2-TZVPP = -1746.302411760
P         -1.26649       -0.63723        0.26635
Au         0.94059       -0.30494       -0.43545
C          3.41225        0.76317       -1.14713
C          3.92236        2.05609       -0.99787
C          2.90348       -0.39983       -1.27697
C          5.01058        4.65721       -0.71888
C          5.33589        3.64637        0.22776
C          4.79760        2.37089        0.08835
C          3.60245        3.08786       -1.94311
C          4.13546        4.35788       -1.80325
H          6.00880        3.85822        1.07091
H          5.04791        1.58813        0.82142
H          2.92912        2.85822       -2.78352
H          3.90278        5.16087       -2.51931
C          3.28364       -1.70592       -1.95858
C          4.77046       -1.90526       -2.17809
O          2.43848       -2.51514       -2.28984
H          5.19537       -1.05376       -2.75486
H          4.94003       -2.85632       -2.72119
C         -1.59119       -0.05929        1.97799
C         -1.66913       -2.42421        0.21678
C         -2.45711        0.23061       -0.82816
C         -2.32607       -5.15565        0.06963
C         -3.00745       -4.31715        0.96982
C         -2.68266       -2.95326        1.04756
C         -0.97859       -3.26989       -0.68073
C         -1.31326       -4.63201       -0.75271
H         -2.58095       -6.22664        0.01522
H         -3.79552       -4.72782        1.62173
H         -3.21474       -2.30365        1.76179
H         -0.16711       -2.87347       -1.31605
H         -0.77004       -5.28831       -1.45154
C         -2.05836        0.72439        4.64110
C         -3.00274        1.02294        3.64468
C         -2.77458        0.63356        2.31328
C         -0.63954       -0.35238        2.98129
C         -0.87755        0.03536        4.30831
H         -2.24083        1.03286        5.68338
H         -3.92776        1.56395        3.90228
H         -3.51937        0.87270        1.53729
H          0.29066       -0.88727        2.72366
H         -0.13413       -0.19796        5.08772
C         -4.23840        1.62433       -2.50498
C         -4.40248        0.24514       -2.29614
C         -3.51601       -0.45537       -1.45939
C         -2.28700        1.61727       -1.04904
C         -3.18048        2.30990       -1.87934
H         -4.93529        2.16924       -3.16236
H         -5.22698       -0.29558       -2.78839
H         -3.65002       -1.53746       -1.30259
H         -1.45389        2.15891       -0.56887
H         -3.04725        3.39143       -2.04461
H          5.29837       -1.93479       -1.19846
O          5.47165        5.91106       -0.67743
C          6.36600        6.32261        0.36339
H          6.58955        7.38710        0.15957
H          5.88492        6.22832        1.36224
H          7.30877        5.73249        0.33403
54
B53, SCF Energy (au) (RI)PBE0/def2-TZVPP = -4205.108834950
P         -1.23602       -0.60676        0.26482
Au         0.98600       -0.24477       -0.36495
C          3.37678        0.75333       -0.94732
C          3.80428        2.07222       -0.68445
C          2.97813       -0.42778       -1.17999
C          4.71367        4.68729       -0.19164
C          5.08765        3.64458        0.68449
C          4.63611        2.34706        0.44168
C          3.43699        3.14042       -1.55617
C          3.88943        4.43690       -1.31131
Br         5.32437        6.44142        0.13787
H          5.73156        3.85643        1.55159
H          4.92345        1.52836        1.11955
H          2.79624        2.93529       -2.42790
H          3.60951        5.26072       -1.98537
C          3.33029       -1.72365       -1.87845
C          4.81349       -1.93722       -2.10027
O          2.46859       -2.50970       -2.22393
H          5.24761       -1.08848       -2.67427
H          4.96921       -2.88737       -2.64915
C         -1.59855       -0.05882        1.97695
C         -1.61630       -2.39499        0.17023
C         -2.39472        0.27648       -0.84869
C         -2.25063       -5.12635       -0.04433
C         -2.95960       -4.30967        0.85466
C         -2.64606       -2.94562        0.96665
C         -0.89813       -3.21829       -0.72653
C         -1.22148       -4.58097       -0.83155
H         -2.49686       -6.19765       -0.12523
H         -3.76061       -4.73767        1.47895
H         -3.19948       -2.31341        1.68020
H         -0.07384       -2.80627       -1.33493
H         -0.65643       -5.22051       -1.52856
C         -2.13563        0.67194        4.64085
C         -3.05335        0.99116        3.62608
C         -2.79030        0.62867        2.29363
C         -0.67355       -0.37336        2.99870
C         -0.94648       -0.01142        4.32615
H         -2.34541        0.95999        5.68379
H         -3.98468        1.52755        3.86991
H         -3.51442        0.88367        1.50338
H          0.26235       -0.90542        2.75616
H         -0.22416       -0.26058        5.12029
C         -4.13494        1.69072       -2.54962
C         -4.28950        0.30499       -2.38039
C         -3.42308       -0.40637       -1.53192
C         -2.23395        1.67026       -1.02870
C         -3.10712        2.37281       -1.87199
H         -4.81597        2.24396       -3.21653
H         -5.09079       -0.23233       -2.91296
H         -3.54936       -1.49342       -1.40592
H         -1.42601        2.21019       -0.50553
H         -2.98215        3.45959       -2.00579
H          5.34383       -1.97714       -1.12223
56
B54, SCF Energy (au) (RI)PBE0/def2-TZVPP = -1836.223673775
P         -1.15675       -0.55350        0.17050
Au         1.02929       -0.23455       -0.59547
C          3.29346        0.58520       -1.24454
C          3.73251        1.89437       -0.88778
C          2.95888       -0.58405       -1.57858
C          4.64068        4.43813       -0.22080
C          5.06792        3.34775        0.55034
C          4.61219        2.06840        0.21729
C          3.31640        3.02105       -1.65129
C          3.77575        4.29806       -1.31598
H          5.74911        3.52054        1.39623
H          4.93263        1.19485        0.80550
H          2.63893        2.88161       -2.50789
H          3.47951        5.19128       -1.88505
C          3.16770       -1.88760       -2.30035
C          4.57241       -2.09204       -2.82472
O          2.25806       -2.68533       -2.43586
H          4.85210       -1.26903       -3.52005
H          4.62585       -3.06622       -3.35065
C         -1.42352        0.16770        1.83412
C         -1.51836       -2.34317        0.27605
C         -2.37030        0.21071       -0.96944
C         -2.13830       -5.08325        0.37207
C         -2.79451       -4.18494        1.23243
C         -2.48799       -2.81542        1.18973
C         -0.85287       -3.24706       -0.58298
C         -1.16904       -4.61443       -0.53199
H         -2.37882       -6.15810        0.41271
H         -3.54823       -4.55241        1.94748
H         -2.99940       -2.11815        1.87334
H         -0.07583       -2.89476       -1.28394
H         -0.64567       -5.31745       -1.19973
C         -1.81523        1.17177        4.43273
C         -2.77485        1.41140        3.43500
C         -2.58468        0.91226        2.13467
C         -0.45630       -0.06816        2.83819
C         -0.65692        0.43059        4.13366
H         -1.96801        1.56704        5.45009
H         -3.68227        1.99208        3.66698
H         -3.34173        1.10479        1.35781
H          0.45462       -0.64731        2.60864
H          0.09756        0.24303        4.91469
C         -4.20371        1.43877       -2.71501
C         -4.34262        0.07864       -2.39310
C         -3.42971       -0.54018       -1.52135
C         -2.22585        1.57793       -1.30240
C         -3.14538        2.18821       -2.16793
H         -4.92132        1.91913       -3.39977
H         -5.16807       -0.51111       -2.82335
H         -3.54392       -1.60776       -1.27525
H         -1.39527        2.17040       -0.88130
H         -3.03319        3.25479       -2.42170
H          5.30445       -2.07464       -1.98608
N          5.12534        5.81013        0.14180
O          4.72992        6.73944       -0.55819
O          5.87623        5.89387        1.11056
51
C5, SCF Energy (au) (RI)PBE0/def2-TZVPP = -1534.717538227 
C          5.10038        1.39794       -0.57721
C          4.28074        0.26390       -0.70784
C          3.76148       -0.44795        0.41438
C          4.10906       -0.02725        1.71543
C          4.94162        1.09041        1.85539
C          5.42367        1.79823        0.72578
H          5.48248        1.94249       -1.45510
H          3.73765       -0.56680        2.60098
H          5.23198        1.42795        2.86331
H          6.07274        2.67626        0.87378
C          2.92774       -1.53661       -0.11802
C          3.05993       -1.45796       -1.53817
N          3.83397       -0.39118       -1.86157
H          4.02644       -0.08008       -2.81776
H          2.69322       -2.14829       -2.30966
Au         0.82471       -0.73614       -0.22171
P         -1.35420        0.08902       -0.07521
C         -1.69791        1.30963       -1.40248
C         -1.38494        0.96271       -2.73720
C         -2.26813        2.56873       -1.11991
C         -1.65217        1.86461       -3.77776
H         -0.93548       -0.01933       -2.96429
C         -2.52600        3.46995       -2.16801
H         -2.51052        2.85002       -0.08267
C         -2.22066        3.12039       -3.49388
H         -1.41203        1.58742       -4.81714
H         -2.97011        4.45305       -1.94248
H         -2.42345        3.83054       -4.31199
C         -1.63532        0.93349        1.52820
C         -0.60049        1.72692        2.07411
C         -2.86789        0.82175        2.20758
C         -0.80397        2.41077        3.28247
H          0.36970        1.80900        1.55438
C         -3.06113        1.50512        3.42037
H         -3.67693        0.19739        1.79542
C         -2.03339        2.29940        3.95706
H          0.00565        3.02838        3.70404
H         -4.02313        1.41232        3.95008
H         -2.18850        2.83095        4.91006
C         -2.61305       -1.23561       -0.22943
C         -2.39747       -2.46701        0.43064
C         -3.79407       -1.03682       -0.97729
C         -3.35940       -3.48521        0.34692
H         -1.47407       -2.63164        1.01213
C         -4.75005       -2.06371       -1.06015
H         -3.96798       -0.08281       -1.50041
C         -4.53463       -3.28555       -0.40046
H         -3.18731       -4.44363        0.86302
H         -5.66893       -1.90512       -1.64768
H         -5.28468       -4.08990       -0.47229
H          2.72585       -2.48418        0.40945
54
C31, SCF Energy (au) (RI)PBE0/def2-TZVPP = -1573.998204752
C          4.95373        1.43896       -0.55826
C          4.17797        0.27025       -0.65971
C          3.78503       -0.48949        0.48424
C          4.22228       -0.08753        1.76530
C          5.01035        1.06429        1.87149
C          5.36457        1.82024        0.72510
H          5.24064        2.02217       -1.44724
H          3.95251       -0.66802        2.66193
H          5.36661        1.39071        2.86155
H          5.98441        2.72336        0.84466
C          2.98144       -1.62371        0.00945
C          2.94681       -1.47933       -1.41367
N          3.66982       -0.37292       -1.78602
H          3.72931       -0.01353       -2.74160
H          2.60488       -2.20473       -2.16530
Au         0.85041       -0.74654       -0.29700
P         -1.32099        0.09236       -0.12643
C         -1.67972        1.32134       -1.44099
C         -1.37760        0.98927       -2.78201
C         -2.25600        2.57372       -1.14053
C         -1.66238        1.89930       -3.81093
H         -0.92326        0.01293       -3.02367
C         -2.53152        3.48273       -2.17709
H         -2.48989        2.84378       -0.09841
C         -2.23774        3.14773       -3.50928
H         -1.43095        1.63448       -4.85548
H         -2.98064        4.46024       -1.93784
H         -2.45582        3.86335       -4.31861
C         -1.59056        0.92424        1.48528
C         -0.55228        1.70978        2.03572
C         -2.82298        0.81117        2.16499
C         -0.75272        2.38494        3.24962
H          0.41761        1.79274        1.51564
C         -3.01292        1.48598        3.38285
H         -3.63456        0.19275        1.74899
C         -1.98191        2.27268        3.92437
H          0.05913        2.99669        3.67518
H         -3.97490        1.39264        3.91236
H         -2.13449        2.79760        4.88140
C         -2.57957       -1.23325       -0.27000
C         -2.36023       -2.45762        0.40166
C         -3.76673       -1.04026       -1.00927
C         -3.32541       -3.47408        0.34035
H         -1.43169       -2.61703        0.97638
C         -4.72603       -2.06580       -1.06984
H         -3.94425       -0.09212       -1.54174
C         -4.50803       -3.27969       -0.39660
H         -3.15087       -4.42660        0.86640
H         -5.65048       -1.91237       -1.64982
H         -5.26194       -4.08189       -0.44905
C          2.77990       -2.91755        0.77018
H          3.76148       -3.42537        0.91182
H          2.34983       -2.74122        1.77861
H          2.11117       -3.61784        0.22703
70
TSBD-H, SCF Energy (au) (RI)PBE0/def2-TZVPP = -1995.367311968
P         -2.55670       -0.09267       -0.08817
Au        -0.35070       -0.58576        0.55621
C          2.49474       -0.19800        0.96236
C          2.76212        1.17727        0.64019
C          1.61343       -1.14719        1.12936
C          3.26018        3.88213        0.00317
C          2.90421        3.52519        1.31720
C          2.66017        2.18359        1.63936
C          3.12449        1.55033       -0.68312
C          3.36309        2.89443       -0.99452
H          3.45390        4.93824       -0.24617
H          2.81064        4.30122        2.09432
H          2.36666        1.89893        2.66241
H          3.19922        0.77463       -1.46009
H          3.63567        3.17560       -2.02446
C          1.76349       -2.57915        1.59422
C          0.80883       -3.04112        2.67752
O          2.59374       -3.32426        1.09268
H          0.66869       -2.26003        3.45670
H          1.18072       -3.98480        3.12628
C         -3.48040        0.83764        1.19899
C         -3.51753       -1.62292       -0.41971
C         -2.63491        0.91770       -1.62021
C         -4.94341       -3.97875       -1.00987
C         -5.56142       -2.94507       -0.28601
C         -4.85413       -1.76693        0.01019
C         -2.89595       -2.66801       -1.14118
C         -3.61071       -3.83857       -1.43826
H         -5.50108       -4.90162       -1.23821
H         -6.60407       -3.05403        0.05418
H         -5.34501       -0.96214        0.58067
H         -1.84801       -2.56628       -1.47218
H         -3.12160       -4.64935       -2.00224
C         -4.91111        2.18156        3.21920
C         -5.06331        2.56430        1.87581
C         -4.35206        1.89608        0.86415
C         -3.32268        0.46144        2.55231
C         -4.04095        1.12880        3.55627
H         -5.47011        2.70875        4.00943
H         -5.74142        3.39121        1.60911
H         -4.47557        2.20349       -0.18673
H         -2.63405       -0.35769        2.82172
H         -3.91623        0.82916        4.60958
C         -2.73607        2.54344       -3.91736
C         -3.62889        1.46749       -3.77743
C         -3.58271        0.65376       -2.63227
C         -1.73152        1.99463       -1.76824
C         -1.78850        2.80655       -2.91140
H         -2.77464        3.17798       -4.81779
H         -4.36895        1.25573       -4.56620
H         -4.28422       -0.18991       -2.53112
H         -0.97912        2.19800       -0.98706
H         -1.08329        3.64643       -3.02109
H         -0.19173       -3.23098        2.22497
C          6.01046        0.76414        1.36063
C          5.55461       -0.24486        0.45940
C          6.04560       -0.25544       -0.86386
C          6.96241        0.73283       -1.24787
C          7.39070        1.72928       -0.33714
C          6.92194        1.76209        0.98519
C          4.60797       -0.58826        2.51367
C          4.62316       -1.08143        1.18900
H          5.72224       -1.03219       -1.57541
H          7.36550        0.73291       -2.27330
H          8.11551        2.48987       -0.66935
H          7.26664        2.53164        1.69361
H          5.54171        1.07526        3.44112
H          4.08109       -0.97287        3.39625
N          5.40194        0.51467        2.59740
H          4.23181       -2.05927        0.87296
70
EH, SCF Energy (au) (RI)PBE0/def2-TZVPP = -1995.426654619
P         -2.08095       -1.19090        1.10457
Au         0.04740       -0.53415        0.31394
C          2.21680        1.41317       -0.59934
C          1.66444        2.38796        0.37433
C          1.90823        0.02953       -0.47184
C          0.64709        4.24698        2.25427
C          1.11878        2.99188        2.68580
C          1.60780        2.06546        1.75599
C          1.19107        3.65879       -0.04392
C          0.67789        4.57464        0.88749
H          0.25326        4.97014        2.98712
H          1.10694        2.73646        3.75775
H          1.98760        1.08907        2.09646
H          1.18681        3.90905       -1.11704
H          0.29460        5.54900        0.54309
C          2.83621       -0.97550       -0.81249
C          2.54870       -2.44529       -0.79503
O          4.12514       -0.74288       -1.08960
H          2.98519       -2.90596        0.12148
H          3.03996       -2.93598       -1.66358
C         -2.17157       -1.26013        2.94136
C         -2.55537       -2.86721        0.51005
C         -3.43374       -0.06732        0.56653
C         -3.27489       -5.40008       -0.49555
C         -3.45972       -5.10438        0.86528
C         -3.10366       -3.84148        1.37072
C         -2.36359       -3.17135       -0.85749
C         -2.72827       -4.43106       -1.35684
H         -3.55488       -6.39137       -0.88781
H         -3.88551       -5.86174        1.54351
H         -3.25154       -3.61838        2.43954
H         -1.92954       -2.41643       -1.53560
H         -2.58032       -4.66027       -2.42483
C         -2.24464       -1.43907        5.75339
C         -3.33528       -0.89543        5.05378
C         -3.30339       -0.80561        3.65126
C         -1.07221       -1.79679        3.64980
C         -1.11356       -1.89106        5.04961
H         -2.27361       -1.50794        6.85313
H         -4.22156       -0.53682        5.60227
H         -4.16238       -0.37648        3.11065
H         -0.17879       -2.14266        3.10184
H         -0.25460       -2.31466        5.59528
C         -5.47367        1.71884       -0.20020
C         -5.73022        0.33800       -0.14915
C         -4.71569       -0.55614        0.23336
C         -3.17727        1.32096        0.50575
C         -4.19703        2.20887        0.12849
H         -6.27118        2.41678       -0.50331
H         -6.72813       -0.04983       -0.41116
H         -4.92334       -1.63798        0.26606
H         -2.17354        1.70777        0.75169
H         -3.99105        3.29071        0.08299
H          1.45821       -2.64146       -0.79653
C          4.16655        2.41074       -3.64889
C          3.26873        1.48637       -3.03387
C          2.75665        0.42647       -3.81348
C          3.15731        0.31411       -5.15148
C          4.06458        1.23422       -5.72963
C          4.58040        2.30400       -4.98619
C          3.82622        3.13453       -1.53324
C          3.05277        1.95330       -1.65834
H          2.04734       -0.29679       -3.38233
H          2.76016       -0.50838       -5.76753
H          4.36530        1.11275       -6.78246
H          5.27309        3.03254       -5.43603
H          5.13994        4.15289       -2.84123
H          3.96359        3.77678       -0.65443
H          4.28244        0.23742       -1.14348
N          4.48547        3.38013       -2.69374
70
TSBF-H, SCF Energy (au) (RI)PBE0/def2-TZVPP = -1995.363849682
P         -2.46887       -0.05879       -0.01618
Au        -0.25252       -0.60222        0.56607
C          2.62287       -0.35005        0.74804
C          2.82408        0.94816        0.14548
C          1.70154       -1.22400        1.09688
C          3.19052        3.49163       -1.02660
C          2.87564        3.38699        0.34245
C          2.69763        2.12746        0.92885
C          3.14866        1.06591       -1.23131
C          3.31987        2.33167       -1.81031
H          3.33342        4.48449       -1.48365
H          2.76445        4.29652        0.95516
H          2.43806        2.04104        1.99660
H          3.24274        0.15614       -1.84296
H          3.56025        2.41159       -2.88261
C          1.88098       -2.55932        1.79548
C          0.66502       -3.15399        2.47297
O          2.96655       -3.12843        1.81009
H          0.20157       -2.41489        3.16438
H          0.95329       -4.07054        3.02598
C         -3.37469        0.77172        1.35065
C         -3.44152       -1.55732       -0.44654
C         -2.57501        1.06512       -1.46619
C         -4.88815       -3.85775       -1.18804
C         -5.50672       -2.85350       -0.42410
C         -4.78912       -1.70343       -0.05259
C         -2.82036       -2.57274       -1.20905
C         -3.54504       -3.71560       -1.58136
H         -5.45378       -4.75917       -1.47505
H         -6.55769       -2.96426       -0.11112
H         -5.28023       -0.92236        0.54993
H         -1.76443       -2.46848       -1.51274
H         -3.05597       -4.50356       -2.17692
C         -4.76956        1.96083        3.49007
C         -4.91837        2.46411        2.18674
C         -4.22502        1.87345        1.11595
C         -3.22070        0.27375        2.66460
C         -3.92096        0.86415        3.72763
H         -5.31431        2.42740        4.32698
H         -5.58002        3.32512        1.99787
H         -4.34633        2.27507        0.09708
H         -2.54955       -0.58077        2.85684
H         -3.79901        0.46951        4.74947
C         -2.71425        2.85894       -3.63333
C         -3.59320        1.76464       -3.56850
C         -3.52794        0.86742       -2.48845
C         -1.68481        2.16054       -1.53992
C         -1.76108        3.05611       -2.61765
H         -2.76828        3.55969       -4.48244
H         -4.33788        1.60434       -4.36506
H         -4.21960        0.01079       -2.44577
H         -0.92719        2.31254       -0.75222
H         -1.06622        3.91005       -2.66863
H         -0.10704       -3.40500        1.71010
C          6.02866        0.58577        0.50545
C          5.78952       -0.55269       -0.34509
C          6.41176       -0.60984       -1.62221
C          7.23760        0.44313       -2.00915
C          7.45561        1.55918       -1.15118
C          6.85907        1.65122        0.11047
C          4.61671       -0.80171        1.60533
C          4.93017       -1.43149        0.37154
H          6.24984       -1.47676       -2.28259
H          7.73876        0.41582       -2.98975
H          8.11918        2.37155       -1.48976
H          7.04040        2.51714        0.76585
H          5.30850        1.03030        2.46952
H          4.21613       -1.28092        2.50622
N          5.33409        0.37964        1.68296
H          4.57480       -2.42857        0.08911
70
GH, SCF Energy (au) (RI)PBE0/def2-TZVPP = -1995.422839534
P         -2.61604       -0.08818       -0.33057
Au        -0.37906        0.31011        0.31858
C          2.61309        0.67333       -0.05927
C          2.33749        1.40421       -1.32327
C          1.61388        0.54675        0.94089
C          1.83481        2.85241       -3.70302
C          1.38463        3.35062       -2.46564
C          1.62056        2.62801       -1.28841
C          2.78415        0.91316       -2.57778
C          2.52593        1.62857       -3.75697
H          1.64482        3.41992       -4.62877
H          0.84827        4.31212       -2.41876
H          1.27272        3.02055       -0.31928
H          3.30359       -0.05733       -2.63124
H          2.86262        1.22535       -4.72590
C          1.87744        0.58916        2.32252
C          0.90263        0.20019        3.39162
O          2.98502        1.12537        2.85917
H          0.45246        1.11243        3.84706
H          1.43544       -0.33384        4.20846
C         -3.77977        0.11844        1.07920
C         -2.87240       -1.79553       -0.96397
C         -3.21602        1.03738       -1.65538
C         -3.25842       -4.44373       -1.84620
C         -3.95771       -3.38919       -2.45771
C         -3.76863       -2.06699       -2.02043
C         -2.16454       -2.85792       -0.35776
C         -2.36288       -4.17690       -0.79501
H         -3.40746       -5.47902       -2.19393
H         -4.65700       -3.59464       -3.28451
H         -4.31785       -1.24552       -2.50817
H         -1.45134       -2.65030        0.45835
H         -1.80900       -5.00108       -0.31672
C         -5.53813        0.52798        3.24298
C         -5.69206       -0.59560        2.41368
C         -4.81816       -0.80295        1.33208
C         -3.62253        1.24323        1.92143
C         -4.50331        1.44822        2.99455
H         -6.22486        0.68640        4.09043
H         -6.49929       -1.32051        2.60785
H         -4.94582       -1.68694        0.68687
H         -2.80744        1.96366        1.73479
H         -4.37779        2.32909        3.64514
C         -4.08542        2.70118       -3.75638
C         -2.80189        2.12693       -3.79888
C         -2.36321        1.30322       -2.75068
C         -4.50259        1.61628       -1.61444
C         -4.93166        2.44732       -2.66390
H         -4.42569        3.35302       -4.57755
H         -2.13449        2.32620       -4.65307
H         -1.35180        0.86359       -2.78406
H         -5.17260        1.42159       -0.76163
H         -5.93664        2.89824       -2.62530
H          0.08506       -0.42598        2.98325
C          6.14210       -0.26346       -0.24106
C          5.69475       -1.23791        0.72665
C          6.62986       -2.17238        1.25455
C          7.95283       -2.10124        0.83126
C          8.37425       -1.12017       -0.11611
C          7.48572       -0.19222       -0.66338
C          3.91759        0.07002        0.10326
C          4.30707       -1.01415        0.92501
H          6.30836       -2.92957        1.98721
H          8.69507       -2.81032        1.23083
H          9.43151       -1.09730       -0.42640
H          7.82170        0.55712       -1.39703
H          5.06420        1.28321       -1.25065
H          3.64315        1.31884        2.14422
N          5.05141        0.48835       -0.60812
H          3.62349       -1.60250        1.54921
70
S2, SCF Energy (au) (RI)PBE0/def2-TZVPP = -1995.352933898
C         -2.23759        2.18239        3.43754
H         -2.04410        1.60121        4.36636
H         -1.88026        3.22020        3.62088
H         -3.32728        2.20540        3.23429
C         -1.44809        1.57591        2.29550
O         -0.16345        1.49500        2.49492
C         -2.09065        1.19019        1.14646
C         -2.76284        0.73454        0.14654
C         -3.14553        1.28552       -1.17128
C         -2.34454        1.04332       -2.31143
C         -4.29654        2.09637       -1.30350
C         -2.68404        1.60327       -3.55403
H         -1.43449        0.42793       -2.21182
C         -4.63278        2.65476       -2.54678
H         -4.92073        2.29789       -0.41891
C         -3.83083        2.40787       -3.67478
H         -2.04349        1.41849       -4.43235
H         -5.52777        3.29219       -2.63384
H         -4.09654        2.84916       -4.64932
Au         1.26410        0.85526        1.10279
P          2.95108        0.22239       -0.29283
C          2.54378       -1.31776       -1.21575
C          2.70863       -1.41629       -2.61297
C          2.06629       -2.43166       -0.48665
C          2.40509       -2.62110       -3.27276
H          3.07766       -0.55336       -3.19030
C          1.77348       -3.63352       -1.15010
H          1.93222       -2.36127        0.60656
C          1.94172       -3.72946       -2.54462
H          2.54071       -2.69276       -4.36432
H          1.41786       -4.50346       -0.57366
H          1.71519       -4.67528       -3.06370
C          3.34402        1.50522       -1.54631
C          4.65651        1.65569       -2.04588
C          2.31172        2.34378       -2.02332
C          4.92705        2.63047       -3.02068
H          5.47313        1.01997       -1.66673
C          2.58943        3.31375       -2.99962
H          1.28941        2.24667       -1.61942
C          3.89609        3.45787       -3.49884
H          5.95404        2.74822       -3.40290
H          1.78174        3.96975       -3.36284
H          4.11433        4.22671       -4.25792
C          4.50933       -0.12545        0.61353
C          5.36742       -1.17967        0.23140
C          4.86229        0.70992        1.69758
C          6.57047       -1.38932        0.92710
H          5.09708       -1.84427       -0.60504
C          6.06727        0.49621        2.38429
H          4.19026        1.52761        2.00943
C          6.92168       -0.55311        2.00050
H          7.23581       -2.21551        0.62797
H          6.33641        1.14929        3.23014
H          7.86418       -0.72333        2.54595
C         -5.01918       -1.52089       -1.26128
C         -4.89301       -0.97364        0.04327
C         -6.04049       -0.49800        0.69905
C         -7.27524       -0.58154        0.03386
C         -7.37183       -1.11558       -1.27229
C         -6.23928       -1.59600       -1.94760
C         -2.83885       -1.74636       -0.67199
C         -3.45279       -0.99571        0.39492
H         -5.97701       -0.07339        1.71364
H         -8.18805       -0.22561        0.53779
H         -8.35462       -1.16150       -1.76797
H         -6.31364       -2.01711       -2.96236
H         -3.52351       -2.37185       -2.56311
H         -1.79105       -2.05749       -0.77696
H         -3.12282       -1.16303        1.42862
N         -3.74031       -1.96621       -1.64740
70 
S3, SCF Energy (au) (RI)PBE0/def2-TZVPP = -1995.355520278
C         -2.20306        1.24624        4.14767
H         -1.91067        0.55376        4.96789
H         -1.83476        2.25888        4.42525
H         -3.30878        1.27428        4.06512
C         -1.53665        0.80579        2.85917
O         -0.22868        0.73068        2.91904
C         -2.28734        0.55082        1.75161
C         -3.04363        0.23676        0.73464
C         -3.44439        1.13755       -0.39282
C         -2.79398        1.05471       -1.64393
C         -4.46118        2.10214       -0.21714
C         -3.15525        1.91150       -2.69849
H         -1.97219        0.33098       -1.78234
C         -4.82213        2.95746       -1.27111
H         -4.96440        2.18520        0.75953
C         -4.17357        2.86257       -2.51472
H         -2.62873        1.84455       -3.66512
H         -5.61571        3.70707       -1.11780
H         -4.45599        3.53747       -3.33920
Au         1.02715        0.30034        1.31111
P          2.53899       -0.12516       -0.34016
C          1.98771       -1.49259       -1.44528
C          1.99958       -1.37021       -2.85025
C          1.55267       -2.70067       -0.85224
C          1.58756       -2.44919       -3.65363
H          2.33460       -0.43248       -3.32212
C          1.15131       -3.77680       -1.65956
H          1.53788       -2.80291        0.24657
C          1.16744       -3.65210       -3.06199
H          1.60483       -2.34804       -4.75117
H          0.83158       -4.72219       -1.19082
H          0.85758       -4.49993       -3.69496
C          2.84206        1.33205       -1.41628
C          4.09669        1.53485       -2.03250
C          1.79613        2.25656       -1.63491
C          4.29554        2.64758       -2.86669
H          4.92561        0.83096       -1.85287
C          2.00173        3.36472       -2.47219
H          0.82133        2.11639       -1.13705
C          3.25026        3.56107       -3.08849
H          5.27825        2.80476       -3.34025
H          1.18439        4.08636       -2.63286
H          3.41299        4.43713       -3.73735
C          4.17337       -0.63991        0.32031
C          4.95328       -1.62880       -0.31811
C          4.66431        0.00065        1.48057
C          6.21545       -1.96675        0.19954
H          4.57609       -2.14309       -1.21687
C          5.92754       -0.33946        1.98842
H          4.05431        0.76469        1.99203
C          6.70365       -1.32305        1.34937
H          6.81929       -2.74193       -0.29973
H          6.30425        0.16203        2.89452
H          7.69244       -1.59350        1.75428
C         -5.50888       -1.66234       -0.82269
C         -5.18310       -1.26298        0.49601
C         -6.21108       -0.87443        1.36433
C         -7.53549       -0.89981        0.88834
C         -7.83273       -1.28987       -0.43638
C         -6.81665       -1.67974       -1.32425
C         -3.25836       -1.91630       -0.62709
C         -3.68428       -1.30432        0.64114
H         -5.99159       -0.55860        2.39660
H         -8.35833       -0.60934        1.56085
H         -8.87911       -1.29099       -0.78065
H         -7.04448       -1.98755       -2.35663
H         -4.23697       -2.34418       -2.43078
H         -2.24180       -2.19779       -0.93441
H         -3.29177       -1.81214        1.53927
N         -4.30112       -2.04015       -1.45252
73
TSBD-Me, SCF Energy (au) (RI)PBE0/def2-TZVPP = -2034.637710125
P         -2.55473        0.02155       -0.21136
Au        -0.31912       -0.44597        0.32125
C          2.51037       -0.02009        0.82255
C          2.55587        1.42141        0.64265
C          1.68307       -1.02790        0.78479
C          2.57537        4.22435        0.26921
C          2.29823        3.68371        1.54091
C          2.29338        2.29581        1.73055
C          2.83236        1.97451       -0.63344
C          2.83827        3.36814       -0.81373
H          2.57846        5.31703        0.12389
H          2.07597        4.35229        2.38864
H          2.06791        1.87097        2.72215
H          3.02332        1.30070       -1.48279
H          3.04623        3.78644       -1.81227
C          1.75008       -2.52858        0.85465
C          1.07609       -3.18673        2.04759
O          2.25415       -3.17267       -0.05612
H          1.19387       -2.58981        2.97717
H          1.47942       -4.21150        2.18231
C         -3.42595        0.93746        1.12173
C         -3.50570       -1.52446       -0.49338
C         -2.72505        1.02803       -1.73806
C         -4.92105       -3.90403       -1.00780
C         -5.52590       -2.87100       -0.27188
C         -4.82378       -1.68101       -0.01320
C         -2.89733       -2.56837       -1.22753
C         -3.60704       -3.75103       -1.48645
H         -5.47428       -4.83651       -1.20598
H         -6.55378       -2.98999        0.10764
H         -5.30372       -0.87709        0.56782
H         -1.86355       -2.45693       -1.59763
H         -3.12785       -4.56114       -2.05983
C         -4.77307        2.25889        3.21278
C         -4.98272        2.65362        1.88074
C         -4.31313        1.99678        0.83377
C         -3.20989        0.54931        2.46372
C         -3.88678        1.20556        3.50304
H         -5.29970        2.77699        4.03073
H         -5.67354        3.48094        1.65047
H         -4.48165        2.31332       -0.20812
H         -2.50800       -0.26989        2.69637
H         -3.71690        0.89656        4.54727
C         -2.96751        2.64328       -4.03192
C         -3.84737        1.56568       -3.83466
C         -3.73061        0.75713       -2.69101
C         -1.83519        2.10664       -1.94390
C         -1.96266        2.91321       -3.08522
H         -3.06105        3.27341       -4.93137
H         -4.63206        1.34807       -4.57732
H         -4.42177       -0.08860       -2.54527
H         -1.03755        2.31455       -1.21023
H         -1.26742        3.75413       -3.24074
H         -0.01624       -3.27002        1.84328
C          5.72279        0.58894       -0.37780
C          5.08969       -0.66743       -0.15753
C          5.01154       -1.58941       -1.22124
C          5.57447       -1.23314       -2.45525
C          6.20022        0.02333       -2.64931
C          6.28153        0.96151       -1.61082
C          5.08187        0.54286        1.79189
C          4.62468       -0.68934        1.24104
H          4.49168       -2.55118       -1.09287
H          5.52767       -1.94453       -3.29546
H          6.63220        0.26808       -3.63301
H          6.76711        1.93911       -1.75695
H          6.01588        2.24611        0.96969
H          4.99122        0.90976        2.82288
C          4.47939       -1.92984        2.09115
H          5.46947       -2.21176        2.51585
H          3.78313       -1.77466        2.94216
H          4.13075       -2.79340        1.49545
N          5.68218        1.28694        0.83839
73
DMe, SCF Energy (au) (RI)PBE0/def2-TZVPP = -2034.662445266
P         -2.10449       -1.32106        1.10777
Au         0.00951       -0.87251        0.13625
C          2.44284        0.68239       -0.75607
C          1.79049        1.86794       -0.09809
C          1.86717       -0.54435       -0.76839
C          0.63898        4.14515        1.14001
C          1.21988        3.13350        1.92496
C          1.78964        2.00453        1.31230
C          1.19030        2.88838       -0.87623
C          0.62239        4.01697       -0.26079
H          0.18940        5.02946        1.62071
H          1.22415        3.21982        3.02402
H          2.23636        1.20708        1.92927
H          1.14362        2.77892       -1.97218
H          0.14898        4.79650       -0.88075
C          2.35041       -1.76372       -1.48352
C          2.64064       -3.00050       -0.64212
O          2.43549       -1.80132       -2.71436
H          3.08417       -2.74168        0.34381
H          3.30718       -3.68463       -1.20725
C         -2.09301       -1.20333        2.94475
C         -2.70295       -3.01674        0.71643
C         -3.42319       -0.17515        0.53195
C         -3.62441       -5.58660        0.01771
C         -3.80376       -5.10620        1.32593
C         -3.34661       -3.82436        1.67839
C         -2.51702       -3.50696       -0.59643
C         -2.98182       -4.78505       -0.94324
H         -3.98263       -6.59294       -0.25425
H         -4.30307       -5.73341        2.08243
H         -3.48828       -3.45649        2.70746
H         -2.00452       -2.88544       -1.35082
H         -2.83476       -5.16034       -1.96911
C         -2.00909       -1.10156        5.76061
C         -3.08425       -0.52144        5.06672
C         -3.13053       -0.57134        3.66238
C         -1.00751       -1.77614        3.64630
C         -0.97128       -1.73015        5.04850
H         -1.97699       -1.06157        6.86172
H         -3.89763       -0.02517        5.62094
H         -3.97728       -0.11371        3.12593
H         -0.18655       -2.26165        3.09108
H         -0.12441       -2.18361        5.58914
C         -5.40014        1.64836       -0.30883
C         -5.72704        0.29500       -0.11744
C         -4.74400       -0.61741        0.30235
C         -3.09584        1.18448        0.32881
C         -4.08438        2.09150       -0.08445
H         -6.17330        2.36058       -0.64061
H         -6.75572       -0.05717       -0.29833
H         -5.00679       -1.67819        0.44462
H         -2.06163        1.53356        0.49068
H         -3.82306        3.15083       -0.24082
H          1.68708       -3.53949       -0.43978
C          4.14801        2.92655       -2.89276
C          3.65092        1.60617       -2.84679
C          3.13457        1.02609       -4.01003
C          3.14396        1.79725       -5.19084
C          3.64900        3.11576       -5.21306
C          4.16579        3.71370       -4.05000
C          4.39102        2.26087       -0.73492
C          3.81300        1.05841       -1.42784
H          2.72734        0.00061       -3.97457
H          2.74384        1.36106       -6.12028
H          3.63790        3.68855       -6.15392
H          4.56001        4.74185       -4.05752
H          4.99188        4.16204       -1.32306
H          4.69114        2.33925        0.31980
C          4.89853       -0.06237       -1.36128
H          5.88062        0.31549       -1.71982
H          5.00922       -0.43478       -0.32125
H          4.60150       -0.90064       -2.02015
N          4.59101        3.25058       -1.58173
73
TSDF-Me, SCF Energy (au) (RI)PBE0/def2-TZVPP = -2034.649056256
P         -2.14837        0.14209        1.72686
Au         0.09928        0.64501        1.15451
C          2.42805        1.62432       -0.54207
C          1.39110        2.37226       -1.32815
C          2.08234        0.95892        0.62318
C         -0.63620        3.77404       -2.71526
C         -0.02452        4.35273       -1.58980
C          0.97661        3.65202       -0.89615
C          0.76732        1.80003       -2.45872
C         -0.24452        2.49225       -3.14178
H         -1.42273        4.32118       -3.26033
H         -0.33092        5.35437       -1.24586
H          1.43752        4.09858        0.00125
H          1.06759        0.79481       -2.79541
H         -0.73000        2.02828       -4.01564
C          2.98467        0.40384        1.67707
C          3.18616        1.29796        2.89921
O          3.45613       -0.72984        1.62619
H          3.04598        2.37935        2.68143
H          4.19431        1.10676        3.32476
C         -2.27550       -0.89260        3.24065
C         -2.99925       -0.79435        0.39313
C         -3.16102        1.64386        2.03824
C         -4.24802       -2.31047       -1.62582
C         -4.93967       -1.25390       -1.00978
C         -4.32076       -0.49541       -0.00083
C         -2.30262       -1.85214       -0.23509
C         -2.92956       -2.60943       -1.23655
H         -4.73725       -2.90334       -2.41585
H         -5.97178       -1.01553       -1.31442
H         -4.86951        0.33205        0.47709
H         -1.26571       -2.08618        0.06183
H         -2.38328       -3.43607       -1.71937
C         -2.44445       -2.40637        5.61057
C         -3.27594       -2.71169        4.51984
C         -3.19574       -1.95857        3.33571
C         -1.43584       -0.59337        4.33740
C         -1.52540       -1.34544        5.51871
H         -2.50805       -3.00155        6.53605
H         -3.99372       -3.54535        4.58714
H         -3.84827       -2.20750        2.48339
H         -0.70679        0.23197        4.26583
H         -0.86787       -1.10740        6.37059
C         -4.71382        3.96143        2.42784
C         -3.75850        3.92020        1.39626
C         -2.97840        2.76940        1.20292
C         -4.11850        1.68867        3.07441
C         -4.89054        2.84739        3.26590
H         -5.32020        4.86890        2.58208
H         -3.61455        4.79447        0.74070
H         -2.22262        2.74690        0.39884
H         -4.26033        0.82030        3.73784
H         -5.63479        2.87788        4.07826
H          2.43738        1.01855        3.67431
C          4.08530        3.28230       -2.53657
C          3.89812        1.88800       -2.74738
C          3.81838        1.38472       -4.05869
C          3.90074        2.28758       -5.12743
C          4.05163        3.67681       -4.89597
C          4.14249        4.20035       -3.59919
C          4.05022        2.30797       -0.47232
C          3.87741        1.21063       -1.43205
H          3.69777        0.30590       -4.24517
H          3.84796        1.91526       -6.16264
H          4.10860        4.36326       -5.75618
H          4.26961        5.28000       -3.42589
H          4.22981        4.41774       -0.72508
H          4.45053        2.22876        0.54769
C          4.33371       -0.22727       -1.32778
H          5.40575       -0.28409       -1.62075
H          4.20596       -0.65638       -0.31601
H          3.75502       -0.85673       -2.03680
N          4.21241        3.49587       -1.16723
73
GMe, SCF Energy (au) (RI)PBE0/def2-TZVPP = -2034.706156787
P         -2.62492       -0.13099       -0.33194
Au        -0.39197        0.20804        0.36895
C          2.61192        0.59388        0.05964
C          2.32211        1.40308       -1.15659
C          1.59019        0.39775        1.03144
C          1.77919        2.98255       -3.44228
C          1.34180        3.40494       -2.17294
C          1.59794        2.61734       -1.04216
C          2.75771        0.98971       -2.44235
C          2.47853        1.76932       -3.57512
H          1.57397        3.60158       -4.33098
H          0.79815        4.35728       -2.06421
H          1.26090        2.95111       -0.04769
H          3.28917        0.03109       -2.55632
H          2.80699        1.42556       -4.56952
C          1.84673        0.37644        2.41500
C          0.82940        0.05952        3.46708
O          3.00731        0.75317        2.97347
H          0.49757        0.99837        3.96803
H          1.28686       -0.57681        4.25629
C         -3.82314        0.19343        1.02656
C         -2.94039       -1.85508       -0.89069
C         -3.13685        0.95110       -1.72853
C         -3.41992       -4.52528       -1.65406
C         -4.04662       -3.47285       -2.34294
C         -3.81089       -2.13984       -1.96493
C         -2.30502       -2.91614       -0.20689
C         -2.54973       -4.24551       -0.58510
H         -3.60624       -5.56929       -1.95454
H         -4.72528       -3.68851       -3.18424
H         -4.30356       -1.32048       -2.51294
H         -1.61267       -2.69911        0.62455
H         -2.05220       -5.06836       -0.04637
C         -5.62939        0.78512        3.10759
C         -5.81227       -0.36557        2.32247
C         -4.91447       -0.66371        1.28245
C         -3.63723        1.34536        1.82504
C         -4.54163        1.64127        2.85653
H         -6.33518        1.01496        3.92242
H         -6.66121       -1.04054        2.51890
H         -5.06475       -1.56895        0.67246
H         -2.78016        2.01493        1.63731
H         -4.39324        2.54309        3.47270
C         -3.87143        2.53869       -3.93747
C         -2.60780        1.92149       -3.90393
C         -2.23615        1.13591       -2.80186
C         -4.40287        1.57409       -1.76349
C         -4.76472        2.36675       -2.86659
H         -4.15944        3.15983       -4.80134
H         -1.90316        2.05713       -4.74048
H         -1.23960        0.66318       -2.77531
H         -5.10920        1.44406       -0.92780
H         -5.75413        2.85204       -2.88734
H         -0.05977       -0.43642        3.03036
C          6.16325       -0.13441       -0.29234
C          5.80195       -1.24866        0.54446
C          6.79938       -2.19607        0.90866
C          8.10067       -2.00249        0.45571
C          8.43737       -0.88179       -0.36084
C          7.48487        0.06473       -0.74379
C          3.94025        0.03952        0.18064
C          4.40950       -1.13997        0.84334
H          6.54829       -3.05923        1.54542
H          8.88978       -2.72012        0.73062
H          9.47896       -0.76208       -0.70067
H          7.75466        0.92405       -1.37725
H          4.97312        1.47025       -1.04562
H          3.68483        0.90336        2.26227
C          3.62113       -2.13359        1.63708
H          3.67754       -1.92264        2.73018
H          2.54546       -2.12276        1.35815
H          4.01755       -3.16024        1.48281
N          5.02775        0.60065       -0.51196
73
TSBF-Me, SCF Energy (au) (RI)PBE0/def2-TZVPP = -2034.645623605
P         -2.52497        0.01880        0.10528
Au        -0.32709       -0.41984        0.81851
C          2.52919       -0.29728        0.82245
C          2.83790        0.73932       -0.11997
C          1.62144       -0.94048        1.50994
C          3.41605        2.80634       -1.95650
C          3.13671        3.11897       -0.61218
C          2.85034        2.09850        0.30264
C          3.13721        0.43644       -1.47602
C          3.40821        1.46680       -2.38548
H          3.63936        3.61258       -2.67407
H          3.13810        4.16915       -0.27727
H          2.61588        2.33809        1.35235
H          3.12969       -0.61257       -1.80814
H          3.62265        1.22192       -3.43791
C          1.73417       -1.93295        2.65099
C          0.54494       -2.04006        3.58148
O          2.73757       -2.61598        2.81517
H          0.19479       -1.03303        3.89980
H          0.81311       -2.65738        4.46259
C         -3.62672        0.50827        1.49237
C         -3.29667       -1.45487       -0.67340
C         -2.61390        1.37425       -1.13172
C         -4.43434       -3.69296       -1.94943
C         -5.22106       -2.88745       -1.10852
C         -4.65797       -1.76921       -0.46996
C         -2.50645       -2.27171       -1.51364
C         -3.07726       -3.38350       -2.15214
H         -4.87924       -4.57076       -2.44573
H         -6.28342       -3.13057       -0.94425
H         -5.28050       -1.14493        0.19113
H         -1.43882       -2.03796       -1.66649
H         -2.45644       -4.01719       -2.80607
C         -5.31775        1.16824        3.64689
C         -5.35525        1.92660        2.46495
C         -4.51419        1.60036        1.38660
C         -3.58616       -0.24765        2.68635
C         -4.43328        0.07944        3.75579
H         -5.97834        1.42781        4.49010
H         -6.04520        2.78158        2.37732
H         -4.55019        2.20057        0.46343
H         -2.89031       -1.09882        2.77948
H         -4.39951       -0.51603        4.68260
C         -2.75257        3.51824       -2.95269
C         -3.52657        2.36469       -3.16401
C         -3.46157        1.29265       -2.25738
C         -1.82766        2.53102       -0.92831
C         -1.90399        3.60042       -1.83377
H         -2.80682        4.35665       -3.66614
H         -4.18869        2.29523       -4.04234
H         -4.07118        0.39128       -2.43047
H         -1.15180        2.59476       -0.05843
H         -1.29157        4.50165       -1.66830
H         -0.30151       -2.52225        3.04007
C          6.07404        0.52511        0.34137
C          5.89712       -0.71686       -0.36459
C          6.53498       -0.89787       -1.62135
C          7.30860        0.14078       -2.13656
C          7.46338        1.36267       -1.42153
C          6.85436        1.57429       -0.17989
C          4.71432       -0.78933        1.58295
C          5.06353       -1.55729        0.44005
H          6.42463       -1.84561       -2.17280
H          7.81711        0.01878       -3.10622
H          8.08733        2.16119       -1.85525
H          6.98868        2.52069        0.36677
H          5.32333        1.15699        2.24067
H          4.29630       -1.17665        2.52013
C          4.66956       -2.97322        0.15610
H          5.57320       -3.62005        0.07724
H          4.01963       -3.37395        0.95831
H          4.13079       -3.06410       -0.81478
N          5.37726        0.42815        1.52851
73
S4 – Methyl migration of DMe, SCF Energy (au) (RI)PBE0/def2-TZVPP = -2034.632425630
P         -2.16269       -1.28623        1.08939
Au        -0.04631       -0.73728        0.16244
C          2.43974        0.87786       -0.57824
C          1.99409        1.89311        0.43443
C          1.77108       -0.30778       -0.76707
C          1.19688        3.82223        2.35302
C          1.45192        2.49684        2.74602
C          1.83994        1.53755        1.79474
C          1.74758        3.23424        0.05471
C          1.34206        4.18730        1.00256
H          0.88883        4.57292        3.09896
H          1.35735        2.20581        3.80526
H          2.04657        0.50078        2.10802
H          1.85096        3.52851       -1.00413
H          1.13381        5.22197        0.68417
C          2.27964       -1.43698       -1.60351
C          1.30963       -2.13466       -2.54484
O          3.43302       -1.87092       -1.47979
H          0.78128       -2.94421       -1.99117
H          1.87507       -2.60836       -3.37453
C         -2.24823       -1.13663        2.92182
C         -2.63350       -3.02377        0.70414
C         -3.52393       -0.23232        0.44072
C         -3.27103       -5.71468        0.15794
C         -1.97416       -5.37182        0.58208
C         -1.65243       -4.03183        0.84824
C         -3.93272       -3.37172        0.27788
C         -4.24609       -4.71483        0.00476
H         -3.52050       -6.76645       -0.05775
H         -1.20545       -6.15289        0.70053
H         -0.63103       -3.76680        1.17193
H         -4.70316       -2.59388        0.15353
H         -5.26212       -4.97924       -0.33097
C         -2.38091       -0.80326        5.71720
C         -2.90733       -1.96121        5.12092
C         -2.84507       -2.13033        3.72659
C         -1.71041        0.02262        3.52584
C         -1.78452        0.18864        4.91745
H         -2.43216       -0.67361        6.81061
H         -3.37268       -2.74243        5.74388
H         -3.26075       -3.04141        3.26701
H         -1.23169        0.79928        2.90475
H         -1.36951        1.09767        5.38289
C         -5.60094        1.33804       -0.63780
C         -5.65676        0.92222        0.70360
C         -4.62340        0.13858        1.24500
C         -3.46788        0.19533       -0.90485
C         -4.50608        0.97305       -1.44139
H         -6.41240        1.95434       -1.05822
H         -6.51117        1.21061        1.33747
H         -4.67255       -0.17944        2.29907
H         -2.60386       -0.07966       -1.53377
H         -4.45616        1.30273       -2.49195
H          0.52841       -1.44663       -2.93415
C          4.99105        2.20848       -3.01967
C          3.91967        1.29874       -2.77572
C          3.27635        0.68867       -3.87084
C          3.74340        0.95999       -5.16272
C          4.83991        1.82930       -5.37657
C          5.48162        2.47120       -4.30921
C          4.67237        2.18097       -0.77999
C          3.68382        1.26941       -1.31888
H          2.41700        0.02071       -3.72241
H          3.25114        0.48927       -6.02807
H          5.18897        2.01696       -6.40470
H          6.32128        3.16298       -4.47817
H          6.19658        3.36409       -1.66051
H          4.67288        2.62790        0.22205
C          5.14176        0.35283       -0.49876
H          6.11755        0.40435       -1.01923
H          5.19991        0.42681        0.60429
H          4.59828       -0.59270       -0.77514
N          5.38654        2.75427       -1.79642
51
16a, SCF Energy (au) (RI)PBE0/def2-TZVPP = -1187.774354790
C          0.05077        0.43315       -0.40594
C          0.12381        1.07773        1.00880
C          0.57051        1.44679       -1.51370
C          0.14573        2.30727        3.57762
C          1.03759        1.26666        3.27834
C          1.02380        0.65686        2.00907
C         -0.78550        2.11109        1.33540
C         -0.77217        2.72448        2.59712
H          0.15458        2.78268        4.57258
H          1.75250        0.91287        4.04018
H          1.71876       -0.17087        1.80690
H         -1.53593        2.42498        0.59178
H         -1.49566        3.52656        2.82018
C          0.03867        2.88559       -1.55487
C          0.91828        3.95139       -0.91827
O         -0.99890        3.18357       -2.13626
H          1.24611        3.64974        0.10046
H          0.37938        4.91968       -0.87997
H          1.83994        4.07429       -1.53475
C         -3.51437       -0.91732       -0.45625
C         -2.22562       -0.82648        0.16980
C         -2.01319       -1.54023        1.37495
C         -3.05599       -2.30461        1.91175
C         -4.31919       -2.37964        1.27132
C         -4.56423       -1.68748        0.07875
C         -2.21458        0.43676       -1.71854
C         -1.40559        0.04104       -0.66048
H         -1.03984       -1.48861        1.88688
H         -2.89526       -2.85625        2.85285
H         -5.12170       -2.98909        1.71894
H         -5.54570       -1.74147       -0.42076
H         -4.24893        0.03233       -2.23049
H         -2.00521        1.15897       -2.51627
N         -3.46678       -0.13950       -1.59927
H          1.67297        1.49809       -1.41091
H          0.35494        0.98121       -2.49901
C          2.76877       -2.23408       -0.84652
C          2.41085       -0.88332       -0.50958
C          3.46490        0.01987       -0.21209
C          4.79287       -0.42056       -0.26355
C          5.11185       -1.75941       -0.60162
C          4.10156       -2.68328       -0.89349
C          0.51925       -2.06752       -0.92664
C          0.95557       -0.79957       -0.56033
H          3.25033        1.06008        0.08012
H          5.60626        0.28621       -0.03031
H          6.16650       -2.07900       -0.63130
H          4.34139       -3.72798       -1.15175
H          1.52613       -3.90484       -1.34457
H         -0.50429       -2.42362       -1.08753
N          1.59369       -2.91964       -1.09043
30
14b, SCF Energy (au) (RI)PBE0/def2-TZVPP = -671.7083153898
C         -0.28128        0.95298        1.06098
C          0.72495        1.94042        0.55729
C          0.07933        0.04007        2.00612
C          2.68809        3.76117       -0.39491
C          1.80913        3.13149       -1.29397
C          0.83535        2.23662       -0.82288
C          1.61422        2.58603        1.44896
C          2.58483        3.48542        0.97948
H          3.44866        4.46899       -0.76461
H          1.88588        3.33521       -2.37538
H          0.15721        1.73852       -1.53493
H          1.52250        2.39063        2.53004
H          3.26029        3.98306        1.69552
C         -3.82557        0.55356       -0.16100
C         -2.63233       -0.04334        0.36676
C         -2.62310       -1.44284        0.57931
C         -3.77428       -2.18775        0.29581
C         -4.94774       -1.56817       -0.20290
C         -4.98630       -0.18936       -0.44450
C         -2.27652        2.18384        0.06359
C         -1.64869        1.02110        0.51276
H         -1.71664       -1.94637        0.94918
H         -3.76860       -3.27798        0.45984
H         -5.84050       -2.18039       -0.41189
H         -5.89156        0.29424       -0.84713
H         -4.23483        2.59083       -0.68526
H         -1.88421        3.20744        0.01627
N         -3.56978        1.90542       -0.32696
H         -0.65309       -0.65338        2.45043
H          1.12151       -0.02681        2.36180
46 
16b, SCF Energy (au) (RI)PBE0/def2-TZVPP = -1035.251560445
C          0.04287        0.38516        0.59210
C          0.88800        1.64222        0.25540
C          0.03994        0.10325        2.12491
C          2.36719        3.96980       -0.45291
C          2.08035        2.98798       -1.41772
C          1.35311        1.84042       -1.06408
C          1.18137        2.63798        1.21104
C          1.91425        3.78795        0.86315
H          2.94517        4.86868       -0.72529
H          2.43422        3.11164       -2.45522
H          1.14352        1.07077       -1.82466
H          0.83717        2.52772        2.25038
H          2.13303        4.54621        1.63395
C         -3.70774        0.49436       -0.16516
C         -2.56630       -0.22305        0.33405
C         -2.77779       -1.52904        0.84584
C         -4.07027       -2.06650        0.85710
C         -5.17763       -1.33198        0.36210
C         -5.00883       -0.04321       -0.15756
C         -1.88865        1.80827       -0.42016
C         -1.40661        0.63965        0.15693
H         -1.93231       -2.12619        1.22142
H         -4.23132       -3.08117        1.25741
H         -6.18424       -1.78126        0.38400
H         -5.86542        0.53111       -0.54763
H         -3.83869        2.45293       -1.01891
H         -1.34325        2.71536       -0.70518
N         -3.25589        1.72090       -0.61387
H         -0.48699        0.90707        2.68154
H         -0.49022       -0.84693        2.33741
H          1.07197        0.00957        2.52398
C          2.07801       -2.51212       -0.83477
C          1.97779       -1.36841        0.02852
C          3.11871       -0.99977        0.78353
C          4.28578       -1.76645        0.68552
C          4.35039       -2.90268       -0.16040
C          3.24868       -3.28737       -0.93439
C          0.00828       -1.63374       -1.06816
C          0.63816       -0.82710       -0.13018
H          3.09820       -0.10908        1.43100
H          5.17414       -1.47975        1.27231
H          5.28304       -3.48825       -0.21590
H          3.29883       -4.16394       -1.60142
H          0.62813       -3.36880       -2.15780
H         -1.00856       -1.56356       -1.47134
N          0.86440       -2.63986       -1.48530
36
H, SCF Energy (au) (RI)PBE0/def2-TZVPP = -824.6283019641
C          0.47489        0.22889       -0.17624
C          1.73582       -0.53648       -0.04276
C          0.47232        1.63832       -0.37382
C          4.13374       -2.01911        0.17300
C          3.97762       -1.07852       -0.86326
C          2.79549       -0.33361       -0.96524
C          1.89856       -1.50038        0.98702
C          3.09521       -2.22428        1.09914
H          5.06896       -2.59605        0.25698
H          4.78259       -0.93248       -1.60161
H          2.66477        0.38617       -1.78993
H          1.09402       -1.64626        1.72609
H          3.22024       -2.95129        1.91777
C          1.45311        2.57135       -0.03616
C          2.68992        2.37806        0.78893
O          1.19609        3.81955       -0.45267
H          2.72010        1.39176        1.28702
H          2.73772        3.17055        1.57183
H          3.60419        2.47308        0.15958
C         -2.98483       -1.15451       -0.18941
C         -2.14083       -0.01725       -0.01400
C         -2.74411        1.21266        0.32644
C         -4.14198        1.27469        0.44463
C         -4.95147        0.13479        0.24133
C         -4.38048       -1.10804       -0.07206
C         -0.85920       -1.88389       -0.45336
C         -0.76057       -0.48817       -0.18755
H         -2.14434        2.11491        0.51613
H         -4.61769        2.23320        0.70607
H         -6.04526        0.21822        0.34078
H         -5.00362       -2.00530       -0.21144
H         -2.49182       -3.19861       -0.66664
H         -0.06043       -2.59786       -0.68941
N         -2.15596       -2.25267       -0.46166
H         -0.42565        2.08316       -0.83320
H          1.88185        4.45222       -0.13247
36 
I, SCF Energy (au) (RI)PBE0/def2-TZVPP = -824.6188330010
C          0.83609        0.51055       -0.54900
C          1.58968       -0.72568       -0.31401
C          1.61039        1.78832       -0.71206
C          3.09418       -3.10305        0.00836
C          1.94696       -3.10080       -0.80749
C          1.19250       -1.93131       -0.95671
C          2.76944       -0.73921        0.48069
C          3.49794       -1.92093        0.65786
H          3.68159       -4.02728        0.13157
H          1.64332       -4.01803       -1.33712
H          0.30918       -1.92913       -1.61466
H          3.09684        0.17573        1.00019
H          4.39176       -1.92150        1.30178
C          1.29687        2.88544        0.37122
C          2.49706        3.55652        0.99412
O          0.14868        3.18094        0.64080
H          3.09592        2.80899        1.56337
H          2.17358        4.37000        1.67288
H          3.16555        3.96218        0.20114
C         -2.85442        0.26902       -0.24875
C         -1.59656       -0.36920       -0.05464
C         -1.58097       -1.59836        0.63422
C         -2.79714       -2.15106        1.07060
C         -4.02961       -1.50474        0.83562
C         -4.07617       -0.26791        0.17284
C         -1.30089        1.69584       -1.06734
C         -0.56794        0.55402       -0.58520
H         -0.63869       -2.12853        0.83326
H         -2.78673       -3.11332        1.60659
H         -4.96575       -1.96811        1.18493
H         -5.02915        0.25778        0.00556
H         -3.34086        2.16241       -1.16917
H         -0.93671        2.58517       -1.59231
N         -2.60996        1.50097       -0.88624
H          2.69817        1.59353       -0.76783
H          1.33834        2.28423       -1.67338
52 
TSHJ, SCF Energy (au) (RI)PBE0/def2-TZVPP = -1188.112855975
C          0.90922       -0.06815        0.09637
C          2.38338        0.23650       -0.25271
C          0.74961       -0.82744        1.37077
C          5.10291        0.96560       -0.69270
C          4.47391        1.26506        0.52957
C          3.13640        0.90420        0.74527
C          3.02914       -0.05541       -1.47251
C          4.37495        0.30264       -1.68992
H          6.15533        1.24429       -0.86260
H          5.03137        1.78346        1.32692
H          2.65656        1.14595        1.70695
H          2.51732       -0.59388       -2.28369
H          4.85202        0.05197       -2.65137
C          1.51501       -1.84439        1.88004
C          2.71835       -2.51479        1.27942
O          1.11867       -2.32958        3.08954
H          2.97341       -2.13080        0.27413
H          2.55024       -3.61488        1.20911
H          3.61268       -2.35539        1.92628
C         -1.52293        2.85457        0.37334
C         -1.25681        1.46008        0.59418
C         -2.28331        0.68450        1.19441
C         -3.49027        1.29552        1.55278
C         -3.71862        2.67544        1.32441
C         -2.73649        3.47267        0.72871
C          0.56601        2.43733       -0.37194
C          0.09948        1.21292        0.11142
H         -2.15152       -0.39143        1.38139
H         -4.27913        0.69036        2.02783
H         -4.67865        3.12665        1.62225
H         -2.90339        4.54700        0.54961
H         -0.27265        4.39470       -0.43458
H          1.54567        2.69166       -0.79306
N         -0.39903        3.40408       -0.22016
H         -0.09947       -0.53969        2.00892
H          1.76243       -2.99736        3.41642
C          0.24493       -1.13227       -1.20645
C         -1.07488       -1.76059       -0.87930
C         -0.07591       -0.29224       -2.36077
C         -2.06062       -1.16996       -1.70792
C         -1.47052       -2.75185        0.03088
H          0.59161        0.35238       -2.94777
N         -1.38897       -0.27262       -2.56853
C         -3.42087       -1.49111       -1.65623
C         -2.83417       -3.09944        0.09672
H         -0.74037       -3.25157        0.68397
H         -1.86043        0.32894       -3.25466
C         -3.79604       -2.47530       -0.72623
H         -4.16203       -1.00791       -2.31140
H         -3.15781       -3.87788        0.80603
H         -4.85458       -2.76929       -0.64736
H          1.09442       -1.82651       -1.33918
52 
J, SCF Energy (au) (RI)PBE0/def2-TZVPP = -1188.117012228
C          0.91244       -0.11781        0.09640
C          2.39311        0.18180       -0.26090
C          0.78159       -0.79365        1.44368
C          5.11061        0.88002       -0.75704
C          4.50654        1.19550        0.47415
C          3.16936        0.85029        0.71656
C          3.01247       -0.12387       -1.49113
C          4.35804        0.21819       -1.73647
H          6.16288        1.14575       -0.94747
H          5.08512        1.71143        1.25797
H          2.71115        1.09966        1.68683
H          2.47656       -0.65527       -2.29290
H          4.81478       -0.04338       -2.70492
C          1.51607       -1.82158        1.96185
C          2.65480       -2.57158        1.32718
O          1.16195       -2.24473        3.21179
H          2.87916       -2.22926        0.29928
H          2.43106       -3.66365        1.29685
H          3.58668       -2.44012        1.92557
C         -1.45453        2.89646        0.32419
C         -1.21981        1.49921        0.56301
C         -2.26397        0.75065        1.16826
C         -3.46304        1.38777        1.50450
C         -3.66462        2.76746        1.24911
C         -2.66170        3.53984        0.65453
C          0.64024        2.43148       -0.37517
C          0.13486        1.21798        0.10098
H         -2.14468       -0.32169        1.38233
H         -4.26661        0.80569        1.98362
H         -4.62020        3.23972        1.52816
H         -2.80762        4.61462        0.46060
H         -0.16276        4.40207       -0.48681
H          1.63430        2.66168       -0.77591
N         -0.30829        3.41875       -0.25223
H         -0.01429       -0.41775        2.10495
H          1.79905       -2.92117        3.53174
C          0.23043       -1.02935       -1.07538
C         -1.07997       -1.73720       -0.78391
C         -0.15992       -0.12658       -2.20028
C         -2.06707       -1.23784       -1.66369
C         -1.43668       -2.75290        0.11134
H          0.47372        0.58123       -2.75051
N         -1.44346       -0.26096       -2.48362
C         -3.39221       -1.68028       -1.69152
C         -2.76958       -3.21568        0.11055
H         -0.70391       -3.17874        0.81142
H         -1.94468        0.30032       -3.18409
C         -3.73320       -2.68882       -0.77284
H         -4.13358       -1.26721       -2.39284
H         -3.06320       -4.00910        0.81625
H         -4.76483       -3.07393       -0.75000
H          0.99944       -1.76756       -1.39860
52 
TSIK, SCF Energy (au) (RI)PBE0/def2-TZVPP = -1188.124890968
C         -0.07642        0.50399       -0.50290
C          0.20211        0.81820        0.96558
C          0.57440        1.57583       -1.40245
C          0.70572        1.69969        3.62560
C          1.75065        1.19144        2.83519
C          1.50324        0.76806        1.51913
C         -0.83515        1.35091        1.76919
C         -0.58545        1.78702        3.08107
H          0.90033        2.03707        4.65649
H          2.77385        1.13279        3.24095
H          2.35032        0.41061        0.91570
H         -1.85044        1.44600        1.35668
H         -1.41301        2.20276        3.67857
C         -0.02989        3.00470       -1.22715
C          0.76467        3.98387       -0.39143
O         -1.06837        3.30436       -1.78951
H          1.02507        3.54340        0.59650
H          0.19247        4.92348       -0.25891
H          1.72746        4.21189       -0.90549
C         -3.61771       -0.74637       -0.90725
C         -2.43010       -0.67071       -0.11019
C         -2.41756       -1.36612        1.12600
C         -3.54113       -2.11541        1.50508
C         -4.69491       -2.17753        0.68797
C         -4.75030       -1.48638       -0.52956
C         -2.14737        0.56215       -2.01352
C         -1.48548        0.17748       -0.83552
H         -1.55695       -1.29169        1.80916
H         -3.53495       -2.64883        2.46935
H         -5.56595       -2.76546        1.01824
H         -5.65006       -1.52067       -1.16411
H         -4.09172        0.19867       -2.77664
H         -1.82119        1.24870       -2.80203
N         -3.39969        0.02083       -2.04550
H          1.65708        1.62513       -1.16700
H          0.46303        1.30827       -2.47531
C          2.74870       -2.00125       -0.04001
C          2.35522       -1.05619       -1.02478
C          3.35671       -0.37016       -1.73293
C          4.70393       -0.61293       -1.40498
C          5.06134       -1.52839       -0.39111
C          4.08084       -2.25086        0.31002
C          0.49048       -2.14277       -0.19450
C          0.86240       -1.04958       -1.08051
H          3.10539        0.33193       -2.54286
H          5.49749       -0.08520       -1.95752
H          6.12487       -1.69440       -0.15760
H          4.35441       -2.98621        1.08267
H          1.54820       -3.34476        1.15546
H         -0.51303       -2.53855        0.01260
N          1.56980       -2.61627        0.43236
H          0.39798       -1.06008       -2.07919
52 
K, SCF Energy (au) (RI)PBE0/def2-TZVPP = -1188.130463447
C          0.01920        0.47819       -0.52871
C          0.20474        0.85413        0.95680
C          0.56662        1.65287       -1.40077
C          0.50568        1.76652        3.63554
C          1.52962        1.03380        3.01541
C          1.38228        0.59095        1.68791
C         -0.81393        1.60318        1.59276
C         -0.66501        2.05451        2.91371
H          0.62036        2.11470        4.67476
H          2.45933        0.80773        3.56283
H          2.22189        0.05212        1.22406
H         -1.74153        1.83225        1.04564
H         -1.47808        2.63189        3.38304
C         -0.14199        3.02134       -1.20845
C          0.63619        4.08827       -0.46672
O         -1.24477        3.22425       -1.68867
H          1.01685        3.70160        0.50463
H          0.00099        4.98178       -0.30506
H          1.52777        4.38109       -1.06960
C         -3.53522       -0.83432       -0.81591
C         -2.33083       -0.69181       -0.05014
C         -2.27818       -1.30712        1.22879
C         -3.38055       -2.04799        1.67949
C         -4.55124       -2.17852        0.89413
C         -4.64579       -1.56697       -0.36295
C         -2.10262        0.42439       -2.02394
C         -1.41624        0.11701       -0.84537
H         -1.40398       -1.17480        1.88590
H         -3.34553       -2.51776        2.67581
H         -5.40521       -2.75692        1.28115
H         -5.55960       -1.65573       -0.97185
H         -4.06103       -0.01178       -2.72595
H         -1.80454        1.06293       -2.86197
N         -3.35182       -0.13940       -2.00162
H          1.64058        1.78179       -1.15805
H          0.48501        1.39364       -2.48016
C          2.80623       -2.06139       -0.19802
C          2.43944       -0.91015       -0.94025
C          3.46398       -0.14647       -1.51976
C          4.80324       -0.52236       -1.29459
C          5.13311       -1.65184       -0.51693
C          4.12689       -2.45621        0.04336
C          0.53469       -2.07469       -0.24971
C          0.91955       -0.84877       -0.99373
H          3.24402        0.72642       -2.15173
H          5.61135        0.07689       -1.74335
H          6.19022       -1.91766       -0.35950
H          4.37038       -3.35634        0.62900
H          1.58037       -3.57080        0.75033
H         -0.48194       -2.44136       -0.04493
N          1.60866       -2.70751        0.19170
H          0.58292       -0.96209       -2.04801
31 
L, SCF Energy (au) (RI)PBE0/def2-TZVPP = -672.0925518944
C          2.51484        1.58647       -0.63312
C          2.02924        2.44278        0.44916
C          2.18080        0.12566       -0.61375
C          1.06385        4.10082        2.53502
C          1.54664        2.80952        2.82604
C          2.00360        1.98021        1.79735
C          1.53104        3.75198        0.17437
C          1.04807        4.56460        1.20647
H          0.68359        4.74190        3.34681
H          1.56361        2.44813        3.86660
H          2.39814        0.98274        2.04704
H          1.45206        4.09260       -0.87045
H          0.63494        5.55895        0.97285
C          4.44795        2.48915       -3.66837
C          3.60380        1.54409       -3.01600
C          3.25468        0.37148       -3.71694
C          3.76608        0.17731       -5.01221
C          4.61033        1.12840       -5.62423
C          4.96336        2.31312       -4.95788
C          3.94134        3.38327       -1.65061
C          3.25729        2.12206       -1.70588
H          2.59286       -0.38956       -3.28078
H          3.50038       -0.73965       -5.56153
H          4.99323        0.94433       -6.64034
H          5.61046        3.06670       -5.43320
H          5.24315        4.37058       -2.96829
H          4.01699        4.08892       -0.81370
N          4.62749        3.57033       -2.78595
H          1.29802       -0.04852       -1.27678
H          3.01044       -0.50491       -0.99672
H          1.87686       -0.22381        0.39268
47 
TSLM, SCF Energy (au) (RI)PBE0/def2-TZVPP = -1035.601786004
C         -0.06671        0.47699        0.43417
C          0.86604        1.65777        0.27281
C          0.15264       -0.34378        1.69975
C          2.57834        3.92008        0.01473
C          1.82512        3.47160       -1.08574
C          0.98360        2.35773       -0.95575
C          1.64516        2.11612        1.36315
C          2.48179        3.23795        1.23743
H          3.24225        4.79385       -0.08534
H          1.90024        3.98830       -2.05635
H          0.41771        2.02273       -1.84155
H          1.58829        1.61380        2.33925
H          3.06412        3.57807        2.10902
C         -3.78151        0.61842       -0.20559
C         -2.64395       -0.14040        0.22268
C         -2.87552       -1.47375        0.64557
C         -4.17608       -1.99852        0.60983
C         -5.27204       -1.22074        0.17136
C         -5.08750        0.10591       -0.23993
C         -1.98083        1.96663       -0.37252
C         -1.47662        0.73523        0.09360
H         -2.06186       -2.10393        1.03414
H         -4.35034       -3.03214        0.94938
H         -6.28332       -1.65723        0.16283
H         -5.93652        0.72301       -0.57412
H         -3.92588        2.66661       -0.83681
H         -1.45254        2.91164       -0.54110
N         -3.32861        1.88893       -0.54657
H         -0.22588        0.22991        2.57548
H         -0.40654       -1.29762        1.68492
H          1.22425       -0.57088        1.86711
C          1.94492       -2.56898       -0.31454
C          2.02379       -1.18543       -0.63334
C          3.26201       -0.53130       -0.50524
C          4.36959       -1.27309       -0.05682
C          4.25796       -2.64356        0.26968
C          3.03436       -3.32110        0.14479
C         -0.11230       -1.95238       -1.04369
C          0.66525       -0.74170       -1.01712
H          3.36846        0.53364       -0.76100
H          5.34882       -0.77707        0.03690
H          5.14615       -3.19363        0.61890
H          2.94511       -4.39176        0.38649
H          0.28068       -3.93851       -0.47248
H         -1.15288       -2.09516       -1.36273
N          0.62345       -2.97817       -0.58349
H          0.50003       -0.00613       -1.81510
47 
M, SCF Energy (au) (RI)PBE0/def2-TZVPP = -1035.612121170
C          0.05849        0.42017        0.36412
C          0.89069        1.71772        0.23292
C          0.20673       -0.21595        1.76708
C          2.35629        4.14962       -0.00898
C          1.88875        3.48656       -1.15637
C          1.16682        2.28829       -1.03181
C          1.36557        2.40141        1.37424
C          2.08749        3.60242        1.25498
H          2.92762        5.08730       -0.10178
H          2.08846        3.90115       -2.15793
H          0.80644        1.80610       -1.95797
H          1.16984        2.00988        2.38266
H          2.44194        4.11198        2.16576
C         -3.70771        0.54457       -0.21518
C         -2.55570       -0.17516        0.25334
C         -2.76903       -1.47802        0.77992
C         -4.06275       -2.01889        0.79519
C         -5.17178       -1.28405        0.31405
C         -5.00752        0.01196       -0.19229
C         -1.90993        1.87562       -0.49920
C         -1.40251        0.69166        0.04544
H         -1.94538       -2.06293        1.21808
H         -4.22332       -3.02537        1.21412
H         -6.17863       -1.72947        0.35051
H         -5.86930        0.59342       -0.55691
H         -3.87003        2.52896       -1.00950
H         -1.38166        2.79716       -0.76927
N         -3.26928        1.78299       -0.65412
H         -0.33463        0.38603        2.52570
H         -0.22564       -1.23614        1.79891
H          1.27196       -0.29234        2.06779
C          1.94928       -2.62930       -0.45753
C          2.04339       -1.21806       -0.41347
C          3.28427       -0.63566       -0.12123
C          4.38137       -1.48504        0.12471
C          4.25468       -2.89033        0.08124
C          3.02241       -3.49549       -0.21594
C         -0.13308       -1.86383       -0.96228
C          0.67613       -0.64189       -0.72050
H          3.40259        0.45755       -0.08517
H          5.36355       -1.04166        0.35369
H          5.13410       -3.52358        0.27810
H          2.91494       -4.59046       -0.25934
H          0.26763       -3.90746       -0.93374
H         -1.18904       -1.92610       -1.25939
N          0.61086       -2.94666       -0.80191
H          0.68356       -0.07330       -1.67912
89
Pyrylium Complex Formation, Entry 1 (Table S4), TSN12, SCF Energy (au) (RI)PBE0/def2-TZVPP = -2360.244236366
C         -0.95296       -1.33015       -0.06474
C         -1.62146       -0.85015        0.94248
Au         1.00310       -0.56466       -0.29159
P          3.18758        0.22481       -0.63346
C          3.23501        1.95498       -1.25241
C          4.19837        2.37619       -2.19456
C          2.29123        2.88111       -0.75428
C          4.21938        3.71362       -2.62576
H          4.93057        1.65861       -2.59911
C          2.32161        4.21653       -1.18538
C          3.28455        4.63397       -2.12164
H          4.97148        4.03616       -3.36416
H          1.58241        4.93442       -0.79416
H          3.30211        5.68124       -2.46509
C         -4.34412       -1.30286        0.19662
C         -3.59029       -1.93579        0.98048
C         -1.75659       -0.06863        2.11933
C         -2.36089        1.22263        2.10091
C         -1.29563       -0.56525        3.37534
C         -2.47741        1.98349        3.25750
H         -2.73676        1.62380        1.14641
C         -1.40970        0.18848        4.53682
H         -0.84195       -1.56770        3.41511
C         -2.00551        1.49212        4.51967
H         -2.94019        2.97747        3.18677
H         -1.02804       -0.23615        5.47544
C         -5.12487       -0.53347       -0.67705
C         -6.30724        0.12147       -0.20870
C         -4.79236       -0.39627       -2.06170
C         -7.11853        0.84837       -1.06824
H         -6.58463        0.03459        0.85384
C         -5.60083        0.33248       -2.92183
H         -3.86774       -0.87042       -2.42703
C         -6.79875        0.97269       -2.46110
H         -8.02105        1.32328       -0.65994
H         -5.29885        0.41295       -3.97506
C         -1.30792       -2.36085       -1.11191
O         -2.03247       -2.08648       -2.05694
C         -0.68171       -3.72343       -0.90705
H          0.42805       -3.64136       -0.94440
H         -0.94847       -4.09186        0.10900
H         -1.03541       -4.42366       -1.69086
C         -3.38703       -3.09153        1.87243
O         -2.30725       -3.65900        2.00954
C         -4.63307       -3.52279        2.63379
H         -5.00434       -2.68896        3.27061
H         -5.45086       -3.78018        1.92437
H         -4.39057       -4.40044        3.26658
N         -7.60487        1.67837       -3.31653
N         -2.12019        2.23983        5.66505
C         -2.73407        3.56302        5.62291
H         -2.72515        4.00259        6.63871
H         -2.17843        4.25299        4.94676
H         -3.79332        3.51613        5.27922
C         -1.64013        1.71283        6.93895
H         -1.81963        2.46084        7.73482
H         -2.17089        0.77514        7.22352
H         -0.54682        1.49933        6.90964
C         -7.26814        1.77594       -4.73409
H         -8.05096        2.35897       -5.25583
H         -6.29301        2.29183       -4.89173
H         -7.21279        0.77138       -5.21213
C         -8.81364        2.33038       -2.82178
H         -9.31913        2.84724       -3.65979
H         -9.53098        1.59490       -2.39021
H         -8.58076        3.09060       -2.04116
H          1.52623        2.55306       -0.02977
C          4.20116        0.19341        0.90047
C          4.10996       -0.93688        1.74455
C          5.06723        1.25363        1.24306
C          4.89002       -1.00993        2.90882
H          3.42393       -1.76306        1.49048
C          5.84009        1.17685        2.41482
H          5.13870        2.14353        0.59716
C          5.75515        0.04701        3.24579
H          4.81701       -1.89577        3.56060
H          6.51392        2.00857        2.67792
H          6.36313       -0.00953        4.16354
C          4.09534       -0.78792       -1.87058
C          3.41705       -1.18024       -3.04724
C          5.44110       -1.16752       -1.67922
C          4.08431       -1.93373       -4.02505
H          2.36110       -0.89734       -3.19815
C          6.10109       -1.92754       -2.66060
H          5.97604       -0.87552       -0.76116
C          5.42628       -2.30934       -3.83233
H          3.55005       -2.23650       -4.94025
H          7.15110       -2.22422       -2.50449
H          5.94640       -2.90790       -4.59794
89 
Pyrylium Complex Formation, Entry 1 (Table S4), 12, SCF Energy (au) (RI)PBE0/def2-TZVPP = -2360.361968336
C         -1.57034       -0.73137       -1.01301
C          0.78047       -1.01113       -0.59085
C          0.85279        0.32668       -0.15449
C         -0.34190        1.10829       -0.05969
C         -1.60024        0.55806       -0.50395
O         -0.42652       -1.47609       -1.01368
C         -2.70616       -1.52528       -1.58130
H         -2.93781       -2.40023       -0.93182
H         -3.61269       -0.89468       -1.66688
H         -2.43846       -1.92603       -2.58464
C         -0.26812        2.47682        0.47796
C          0.48346        2.77829        1.64728
C         -0.95039        3.56072       -0.14136
C          0.54746        4.06830        2.17011
H          0.99310        1.96835        2.19054
C         -0.86611        4.86238        0.34866
H         -1.51501        3.38364       -1.07107
C         -0.11406        5.16234        1.52931
H          1.11547        4.22534        3.09730
H         -1.37938        5.66187       -0.20326
C          1.83164       -2.00887       -0.73476
C          2.96719       -2.07404        0.12237
C          1.71062       -3.02394       -1.72859
C          3.92913       -3.06792       -0.02133
H          3.07215       -1.35034        0.94249
C          2.67330       -4.01173       -1.88924
H          0.84259       -3.01661       -2.40504
C          3.82643       -4.06735       -1.04034
H          4.76809       -3.08043        0.68770
H          2.53542       -4.75046       -2.69060
N         -0.02918        6.44298        2.02206
N          4.78258       -5.03882       -1.19339
C          2.21530        0.99870        0.03651
O          2.91645        0.79333        1.01589
C          2.65421        1.89043       -1.10929
H          3.56788        2.44815       -0.82022
H          2.88268        1.24794       -1.99166
H          1.84993        2.59327       -1.41586
C          4.62886       -6.06898       -2.21556
H          5.49107       -6.76151       -2.16882
H          3.70097       -6.66673       -2.06197
H          4.59676       -5.63168       -3.24026
C          5.95417       -5.05961       -0.32309
H          6.62297       -5.88635       -0.63036
H          6.53086       -4.10907       -0.39154
H          5.67495       -5.22192        0.74392
C          0.78253        6.72198        3.20121
H          0.74865        7.80656        3.42055
H          0.40812        6.17934        4.10047
H          1.84868        6.43729        3.04460
C         -0.72635        7.53453        1.35277
H         -0.55545        8.47485        1.91154
H         -0.35999        7.68487        0.31013
H         -1.82590        7.35696        1.31101
Au        -3.43463        1.51630       -0.25752
P         -5.54692        2.53431        0.07296
C         -5.79828        4.02505       -0.97938
C         -5.35348        3.98063       -2.32060
C         -6.42268        5.19285       -0.49194
C         -5.54615        5.08516       -3.16526
H         -4.85327        3.07525       -2.70565
C         -6.60595        6.29876       -1.34046
H         -6.76550        5.24271        0.55420
C         -6.17167        6.24623       -2.67588
H         -5.20083        5.04091       -4.21114
H         -7.09422        7.20782       -0.95264
H         -6.31835        7.11479       -3.33865
C         -5.81875        3.08176        1.80860
C         -4.71228        3.55156        2.55136
C         -7.09790        3.05008        2.40579
C         -4.88907        3.99574        3.87158
H         -3.70703        3.56174        2.09614
C         -7.26686        3.49277        3.72870
H         -7.96494        2.67067        1.84081
C         -6.16513        3.96674        4.46167
H         -4.02110        4.35633        4.44739
H         -8.26726        3.46196        4.19049
H         -6.30042        4.30770        5.50119
C         -6.95219        1.40838       -0.31434
C         -6.90214        0.08576        0.18286
C         -8.06396        1.82425       -1.07686
C         -7.95836       -0.80280       -0.07036
H         -6.03223       -0.24933        0.77360
C         -9.11529        0.92646       -1.33378
H         -8.11099        2.85012       -1.47627
C         -9.06562       -0.38425       -0.83077
H         -7.91466       -1.83114        0.32423
H         -9.97968        1.25730       -1.93245
H         -9.89158       -1.08522       -1.03437
89 
Pyrylium Complex Formation, Entry 1 (Table S4), TSNP, SCF Energy (au) (RI)PBE0/def2-TZVPP = -2360.226830510
C         -1.20026        0.60162        0.65641
C         -1.21210       -0.70510        0.58146
C         -0.95384       -1.85103        1.50353
O          0.18784       -2.10848        1.87565
C         -1.84676        1.84928        0.43989
C         -1.15422        3.09479        0.48577
C         -3.25075        1.89808        0.18583
C         -1.80579        4.30261        0.27281
H         -0.07166        3.09549        0.69309
C         -3.91484        3.10017       -0.01908
H         -3.81516        0.95372        0.14417
C         -3.21361        4.35014        0.01227
H         -1.21671        5.22872        0.31469
H         -4.99619        3.07541       -0.21215
N         -3.86432        5.54119       -0.19346
C         -5.30031        5.56072       -0.44963
H         -5.63316        6.60760       -0.58561
H         -5.56220        4.99593       -1.37422
H         -5.87679        5.12642        0.39982
C         -3.12472        6.79848       -0.15604
H         -3.81999        7.63746       -0.35079
H         -2.65181        6.96938        0.83869
H         -2.32542        6.82888       -0.93203
C         -2.15064       -2.65717        1.96514
H         -2.45749       -3.36879        1.16736
H         -1.85355       -3.23595        2.86348
H         -3.02952       -2.01660        2.18863
Au         0.98485        0.37382        0.44478
P          3.28591        0.63670        0.22526
C         -3.36820       -1.91192       -0.92527
C         -2.20643       -1.44541       -1.11503
C         -1.29511       -1.12230       -2.24389
O         -0.44692       -0.23696       -2.20553
C         -4.63000       -2.44940       -0.62044
C         -5.69950       -1.66046       -0.09592
C         -4.89758       -3.83787       -0.84052
C         -6.94326       -2.21145        0.18621
H         -5.53716       -0.58619        0.08484
C         -6.13484       -4.39775       -0.55065
H         -4.10044       -4.47769       -1.25155
C         -7.20710       -3.60375       -0.02773
H         -7.72760       -1.55278        0.58352
H         -6.27807       -5.47068       -0.73828
N         -8.43285       -4.15258        0.25469
C         -8.67271       -5.57372        0.02450
H         -9.71193       -5.82043        0.31465
H         -8.54333       -5.84525       -1.04866
H         -7.98795       -6.21051        0.63082
C         -9.50737       -3.31934        0.78375
H        -10.40830       -3.94230        0.94290
H         -9.23092       -2.86180        1.76179
H         -9.77860       -2.49955        0.07895
C         -1.49207       -1.99361       -3.47617
H         -0.80668       -1.65966       -4.28097
H         -1.28701       -3.05901       -3.22799
H         -2.54633       -1.93806       -3.82564
C          3.77119        2.41154        0.20191
C          3.42233        3.21722        1.31082
C          4.45826        2.98273       -0.88874
C          3.77185        4.57576        1.32920
H          2.88306        2.77846        2.16789
C          4.79891        4.34719       -0.86589
H          4.72935        2.36476       -1.75947
C          4.45970        5.14318        0.24016
H          3.50563        5.19640        2.20048
H          5.33695        4.78745       -1.72121
H          4.73203        6.21118        0.25596
C          3.92544       -0.10590       -1.32885
C          3.07215       -0.19262       -2.45214
C          5.25801       -0.56601       -1.42042
C          3.56181       -0.71625       -3.66051
H          2.01816        0.12810       -2.38445
C          5.73565       -1.09327       -2.63112
H          5.92424       -0.52358       -0.54353
C          4.89061       -1.16490       -3.75266
H          2.89266       -0.78180       -4.53382
H          6.77484       -1.45488       -2.69571
H          5.26831       -1.58146       -4.70085
C          4.20598       -0.12112        1.62056
C          3.65512       -1.24848        2.27045
C          5.46111        0.38515        2.02769
C          4.36832       -1.87128        3.30792
H          2.66044       -1.62990        1.98201
C          6.16476       -0.24420        3.06775
H          5.88666        1.27868        1.54202
C          5.62149       -1.37347        3.70535
H          3.93324       -2.74752        3.81529
H          7.14221        0.15477        3.38465
H          6.17486       -1.86226        4.52391
89 
Pyrylium Complex Formation, Entry 1 (Table S4), P, SCF Energy (au) (RI)PBE0/def2-TZVPP = -2360.269703374
C         -0.80456        0.46033       -0.71618
C         -1.71708       -0.57129       -0.87633
C         -1.39204       -1.99443       -0.52176
O         -0.42314       -2.27929        0.18438
C         -1.12536        1.87483       -0.86830
C         -0.21890        2.77207       -1.50790
C         -2.31425        2.45877       -0.34013
C         -0.49557        4.12485       -1.66497
H          0.72341        2.36570       -1.90980
C         -2.58956        3.82097       -0.45050
H         -3.01525        1.82276        0.22233
C         -1.69505        4.70154       -1.13717
H          0.23665        4.75082       -2.19328
H         -3.50457        4.21279        0.01588
N         -1.96581        6.04412       -1.27101
C         -3.18353        6.60717       -0.70288
H         -3.22850        7.68951       -0.93112
H         -4.09581        6.13022       -1.13091
H         -3.21862        6.48903        0.40570
C         -1.01952        6.91977       -1.95298
H         -1.42370        7.95019       -1.97304
H         -0.03267        6.94762       -1.43499
H         -0.84892        6.59884       -3.00638
C         -2.25874       -3.12388       -1.07238
H         -2.66103       -2.91062       -2.08537
H         -1.63851       -4.04299       -1.09772
H         -3.11695       -3.32257       -0.39100
Au         1.18315       -0.00407       -0.25837
P          3.43976       -0.50032        0.22964
C         -4.15172       -0.61060       -0.87807
C         -3.05766       -0.28180       -1.51991
C         -3.05838        0.33607       -2.93852
O         -2.04155        0.29025       -3.60068
C         -5.27962       -0.99768       -0.19403
C         -5.93139       -0.11599        0.74547
C         -5.87682       -2.29771       -0.39233
C         -7.06321       -0.50305        1.43418
H         -5.50409        0.88368        0.91937
C         -7.01857       -2.67861        0.28433
H         -5.41625       -2.99103       -1.11240
C         -7.65392       -1.80097        1.23206
H         -7.51128        0.20436        2.14502
H         -7.43592       -3.67506        0.08577
N         -8.77247       -2.18279        1.91064
C         -9.35838       -3.50752        1.69310
H        -10.25131       -3.62051        2.33602
H         -9.67611       -3.64172        0.63487
H         -8.64005       -4.31633        1.95481
C         -9.40625       -1.27631        2.87054
H        -10.28921       -1.77434        3.31303
H         -8.71026       -1.01017        3.69733
H         -9.74977       -0.33913        2.37800
C         -4.34876        0.95959       -3.42126
H         -4.29675        1.14143       -4.51334
H         -5.22278        0.31745       -3.17555
H         -4.49256        1.93226       -2.89774
C          4.47709        0.97726        0.59698
C          3.94154        1.97210        1.44633
C          5.77401        1.14040        0.06604
C          4.70223        3.10538        1.77213
H          2.92121        1.85902        1.85116
C          6.52807        2.28251        0.38910
H          6.19781        0.37675       -0.60595
C          5.99635        3.26306        1.24310
H          4.27886        3.87484        2.43847
H          7.53967        2.40418       -0.03175
H          6.59043        4.15700        1.49461
C          4.28214       -1.36771       -1.15991
C          3.98143       -0.96882       -2.48191
C          5.21386       -2.40502       -0.94091
C          4.61862       -1.58865       -3.56829
H          3.23712       -0.17388       -2.65986
C          5.84447       -3.02577       -2.03297
H          5.44390       -2.73615        0.08476
C          5.55077       -2.61787       -3.34533
H          4.37757       -1.27230       -4.59633
H          6.56864       -3.83751       -1.85446
H          6.04486       -3.10934       -4.19950
C          3.61206       -1.60252        1.69386
C          2.60973       -2.57153        1.92894
C          4.71977       -1.51177        2.56530
C          2.73229       -3.45045        3.01784
H          1.72537       -2.63231        1.27150
C          4.83017       -2.39216        3.65481
H          5.49639       -0.74743        2.39870
C          3.83945       -3.36361        3.88014
H          1.94800       -4.20388        3.19770
H          5.69580       -2.31524        4.33313
H          3.92749       -4.05151        4.73725
89 
Pyrylium Complex Formation, Entry 1 (Table S4), TSNQ, SCF Energy (au) (RI)PBE0/def2-TZVPP = -2360.249682351
O          0.68375        0.17187       -0.34263
C          2.61422        0.08819       -0.42690
C          3.12454        1.22637       -0.82369
Au         5.20227        1.45875       -0.65570
C          2.40971        2.40320       -1.43671
O          2.45149        2.59762       -2.64410
C          2.81751       -1.25115        0.02959
C          3.34773       -2.24389       -0.84048
C          3.55207       -3.55221       -0.41019
C          3.21608       -3.95357        0.92248
C          2.67004       -2.95320        1.79109
C          2.47686       -1.64802        1.35338
C         -0.02971       -0.22566       -1.32247
C          0.44473       -0.29849       -2.64121
C          0.78782       -0.24813       -3.83529
C          1.21310       -0.15105       -5.16823
C          2.37668        0.60991       -5.50106
C          2.80063        0.72835       -6.81685
C          2.09337        0.08731       -7.88790
C          0.92389       -0.67137       -7.54804
C          0.49693       -0.77858       -6.23239
H          3.60519       -1.96450       -1.87456
H          3.97307       -4.27749       -1.12000
H          2.39625       -3.20473        2.82489
H          2.05129       -0.90289        2.04360
H          2.90845        1.13698       -4.69259
H          3.68982        1.33849       -7.02632
H          0.34260       -1.17752       -8.33065
H         -0.40725       -1.36344       -6.00074
P          7.51357        1.83410       -0.46595
C          8.12779        1.66453        1.25998
C          9.36099        1.04538        1.55631
C          7.33840        2.18824        2.30892
C          9.80111        0.96030        2.88867
H          9.97942        0.62377        0.74752
C          7.78683        2.10548        3.63615
H          6.36625        2.66006        2.08544
C          9.01805        1.49085        3.92772
H         10.76422        0.47389        3.11406
H          7.16690        2.51738        4.44911
H          9.36588        1.42111        4.97136
C          7.98291        3.52788       -1.00792
C          8.99060        4.26589       -0.35009
C          7.31604        4.09102       -2.11952
C          9.33119        5.55047       -0.80754
H          9.50683        3.84226        0.52660
C          7.66502        5.37237       -2.57409
H          6.51409        3.52718       -2.62633
C          8.67199        6.10353       -1.91865
H         10.11581        6.12377       -0.28730
H          7.13888        5.80696       -3.43964
H          8.93862        7.11323       -2.27148
C          8.52058        0.67294       -1.47769
C          9.65456        1.10314       -2.19914
C          8.14351       -0.68866       -1.51449
C         10.40729        0.17685       -2.94177
H          9.95039        2.16462       -2.18659
C          8.90366       -1.60924       -2.25242
H          7.24881       -1.02853       -0.96504
C         10.03571       -1.17795       -2.96742
H         11.29076        0.51962       -3.50481
H          8.60600       -2.67034       -2.27527
H         10.62802       -1.90131       -3.55140
C          1.69659        3.32735       -0.46959
H          0.91963        2.75761        0.08668
H          2.41661        3.71268        0.28663
H          1.23661        4.17295       -1.02065
C         -1.46906       -0.59521       -1.03788
H         -2.13744        0.23107       -1.37197
H         -1.76501       -1.50588       -1.60149
H         -1.61105       -0.75205        0.05059
N          2.51332        0.20039       -9.18800
N          3.40804       -5.24478        1.35219
C          3.95509       -6.24619        0.44487
H          4.03347       -7.21549        0.97387
H          3.30478       -6.39576       -0.44834
H          4.97445       -5.96835        0.08874
C          3.05188       -5.62716        2.71407
H          3.28394       -6.69898        2.86527
H          3.62592       -5.04352        3.47052
H          1.96504       -5.48112        2.91478
C          3.70134        0.98419       -9.51300
H          4.60799        0.58464       -9.00356
H          3.87820        0.94327      -10.60479
H          3.58102        2.05385       -9.22445
C          1.76588       -0.44492      -10.26387
H          0.72089       -0.06329      -10.32556
H          2.26269       -0.23525      -11.23037
H          1.72727       -1.55047      -10.13132
89 
Pyrylium Complex Formation, Entry 1 (Table S4), Q, SCF Energy (au) (RI)PBE0/def2-TZVPP = -2360.263499090
O         -2.43087        2.52465        2.48164
C         -1.42816        1.56504        1.97230
C         -0.96313        1.69716        0.70981
Au         0.67572        0.65155       -0.03212
C         -1.50705        2.65572       -0.30373
O         -2.15274        2.25733       -1.27382
C         -1.07254        0.63117        3.05314
C         -0.71924       -0.71302        2.77968
C         -0.35944       -1.60266        3.79375
C         -0.33682       -1.19639        5.16280
C         -0.71620        0.15204        5.43953
C         -1.07575        1.02865        4.41449
C         -3.71449        2.41938        2.19786
C         -4.20997        1.58489        1.22246
C         -4.70852        0.95259        0.26678
C         -5.20589        0.25248       -0.82598
C         -4.30838       -0.26619       -1.81818
C         -4.78803       -0.95540       -2.91715
C         -6.19650       -1.18180       -3.09888
C         -7.09231       -0.65115       -2.10597
C         -6.61203        0.04794       -1.01351
H         -0.75425       -1.07207        1.73768
H         -0.11086       -2.63693        3.51734
H         -0.72245        0.52761        6.47226
H         -1.34578        2.06337        4.67802
H         -3.23291       -0.05639       -1.70854
H         -4.06738       -1.31716       -3.66286
H         -8.17699       -0.79265       -2.20375
H         -7.31742        0.44585       -0.26733
P          2.59812       -0.37209       -0.94451
C          3.99851       -0.48621        0.24469
C          4.89896       -1.57367        0.23822
C          4.17892        0.56383        1.17285
C          5.97233       -1.60239        1.14508
H          4.76058       -2.40479       -0.47235
C          5.25617        0.53176        2.07238
H          3.46769        1.40716        1.19444
C          6.15374       -0.55074        2.05973
H          6.67104       -2.45501        1.13609
H          5.39020        1.35452        2.79345
H          6.99589       -0.57728        2.77057
C          3.24491        0.55528       -2.39811
C          4.62778        0.67385       -2.65531
C          2.31738        1.15662       -3.27891
C          5.07441        1.37832       -3.78651
H          5.36104        0.22269       -1.96726
C          2.76981        1.85341       -4.41061
H          1.23558        1.08604       -3.07200
C          4.14832        1.96571       -4.66544
H          6.15586        1.47129       -3.97860
H          2.04044        2.32120       -5.09195
H          4.50256        2.52087       -5.54946
C          2.31930       -2.09569       -1.53592
C          2.77548       -2.54529       -2.79281
C          1.62345       -2.98733       -0.68805
C          2.54478       -3.87411       -3.19118
H          3.31148       -1.85721       -3.46620
C          1.40268       -4.31426       -1.08766
H          1.25459       -2.63931        0.29197
C          1.86233       -4.75967       -2.34063
H          2.90469       -4.21776       -4.17485
H          0.86357       -5.00498       -0.41860
H          1.68507       -5.80126       -2.65521
C         -1.14867        4.12555       -0.13366
H         -1.42789        4.49096        0.87935
H         -0.04544        4.24912       -0.21940
H         -1.64871        4.73155       -0.91715
C         -4.59712        3.30476        3.02769
H         -4.23845        4.35615        2.96419
H         -5.65233        3.25266        2.69785
H         -4.52747        2.99970        4.09666
N         -6.66955       -1.86839       -4.17967
N          0.02377       -2.06784        6.17111
C          0.40685       -3.43385        5.85112
H          0.69033       -3.96302        6.78189
H         -0.42674       -4.00452        5.37543
H          1.28284       -3.46797        5.16093
C          0.00067       -1.62778        7.55796
H          0.31249       -2.46434        8.21337
H          0.69958       -0.77667        7.73727
H         -1.01919       -1.30663        7.87768
C         -5.74604       -2.40041       -5.18229
H         -5.02768       -3.12043       -4.73024
H         -6.32236       -2.93434       -5.96119
H         -5.16829       -1.58703       -5.67668
C         -8.10760       -2.07150       -4.36050
H         -8.64790       -1.10218       -4.44886
H         -8.28024       -2.64567       -5.29022
H         -8.54679       -2.64639       -3.51440
89
Pyrylium Complex Formation, Entry 1 (Table S4), TSNR, SCF Energy (au) (RI)PBE0/def2-TZVPP = -2360.241487197
O         -3.36578        2.32288       -1.64223
C         -1.98182        0.90068        0.43607
C         -1.58937        1.70801       -0.50572
Au        -0.00245        0.25186        1.07128
C         -0.57237        2.53298       -1.15237
O          0.61237        2.16678       -1.09617
C         -3.15180        0.38851        1.10011
C         -3.08644       -0.69880        2.01788
C         -4.21454       -1.18621        2.66779
C         -5.50149       -0.59662        2.45474
C         -5.56789        0.50796        1.54481
C         -4.43538        0.97732        0.89086
C         -3.54897        1.78144       -2.76567
C         -2.51279        1.13863       -3.48774
C         -1.60966        0.62596       -4.16862
C         -0.56250        0.06567       -4.92334
C          0.78394        0.09854       -4.44887
C          1.82435       -0.43514       -5.19810
C          1.58610       -1.04157       -6.47532
C          0.23230       -1.07636       -6.94599
C         -0.80313       -0.53818       -6.19374
H         -2.10964       -1.17064        2.21670
H         -4.09632       -2.03229        3.35841
H         -6.52645        1.00815        1.34872
H         -4.52109        1.82423        0.19477
H          0.99656        0.56722       -3.47452
H          2.84312       -0.37909       -4.79099
H         -0.00716       -1.52907       -7.91779
H         -1.83267       -0.57604       -6.58344
P          1.98117       -0.55572        1.99167
C          1.75405       -1.20614        3.69662
C          2.36393       -2.40469        4.12421
C          0.96226       -0.46173        4.60059
C          2.18678       -2.84856        5.44650
H          2.97571       -2.99751        3.42526
C          0.79564       -0.90744        5.92062
H          0.47249        0.47009        4.26954
C          1.40676       -2.10156        6.34499
H          2.66377       -3.78662        5.77435
H          0.17960       -0.32066        6.62135
H          1.27037       -2.45280        7.38088
C          3.26489        0.75259        2.10501
C          4.22077        0.74923        3.14518
C          3.29736        1.76484        1.11859
C          5.20995        1.74573        3.18922
H          4.18944       -0.02580        3.92839
C          4.29267        2.75451        1.17120
H          2.53861        1.79235        0.31731
C          5.24828        2.74643        2.20251
H          5.95173        1.74219        4.00453
H          4.31256        3.54500        0.40345
H          6.02250        3.53011        2.24346
C          2.70430       -1.93283        1.01082
C          4.09263       -2.02631        0.77593
C          1.83934       -2.92642        0.49888
C          4.60874       -3.11174        0.04677
H          4.77408       -1.24971        1.15912
C          2.36184       -4.01023       -0.22341
H          0.75088       -2.84937        0.66321
C          3.74709       -4.10448       -0.44973
H          5.69421       -3.17957       -0.13285
H          1.68172       -4.78273       -0.61776
H          4.15572       -4.95484       -1.01998
C         -0.96310        3.82315       -1.84009
H         -1.27292        3.61167       -2.88775
H         -1.80735        4.33586       -1.33692
H         -0.06578        4.47493       -1.87067
C         -4.92745        1.82217       -3.39704
H         -4.87752        2.26278       -4.41708
H         -5.32416        0.78781       -3.50774
H         -5.61609        2.41802       -2.76468
N          2.61270       -1.56532       -7.22001
N         -6.62125       -1.06511        3.09685
C         -6.52157       -2.19029        4.01946
H         -7.52629       -2.42465        4.42076
H         -6.13386       -3.10445        3.51322
H         -5.85321       -1.96054        4.88174
C         -7.91675       -0.43286        2.87205
H         -8.68589       -0.95046        3.47700
H         -7.91030        0.64057        3.17217
H         -8.22509       -0.49321        1.80268
C          3.98418       -1.50743       -6.72541
H          4.09752       -2.05486       -5.76126
H          4.65951       -1.97803       -7.46548
H          4.32330       -0.45692       -6.57147
C          2.34497       -2.16873       -8.52196
H          1.89858       -1.43538       -9.23254
H          3.29519       -2.53090       -8.95908
H          1.65343       -3.03845       -8.43804
89 
Pyrylium Complex Formation, Entry 1 (Table S4), R, SCF Energy (au) (RI)PBE0/def2-TZVPP = -2360.263571665
O         -3.46117        2.37309       -0.25773
C         -1.66661        1.04942        0.72110
C         -2.04708        2.07329       -0.11596
Au         0.38405        0.67649        0.89682
C         -1.17795        2.99657       -0.88505
O          0.04764        2.85120       -0.93008
C         -2.58969        0.24394        1.52599
C         -2.25779       -1.10025        1.86386
C         -3.08359       -1.91041        2.63864
C         -4.30528       -1.40912        3.18508
C         -4.63122       -0.04852        2.88900
C         -3.81134        0.73336        2.07732
C         -4.13848        1.85094       -1.26655
C         -3.53891        1.09827       -2.25483
C         -3.04462        0.42755       -3.18630
C         -2.44249       -0.30367       -4.20670
C         -1.02647       -0.53349       -4.20369
C         -0.41499       -1.24545       -5.22054
C         -1.17643       -1.78072       -6.31641
C         -2.59636       -1.55355       -6.31369
C         -3.20432       -0.84042       -5.29571
H         -1.30697       -1.51339        1.48770
H         -2.76317       -2.94143        2.84337
H         -5.53779        0.40910        3.30975
H         -4.10378        1.77930        1.90217
H         -0.42226       -0.12890       -3.37643
H          0.67243       -1.39253       -5.17464
H         -3.22270       -1.94370       -7.12713
H         -4.29333       -0.67895       -5.31902
P          2.68902        0.27185        1.21706
C          3.09025       -0.49729        2.84309
C          4.10407       -1.46841        2.99022
C          2.36289       -0.07249        3.97769
C          4.38971       -2.00092        4.25956
H          4.67078       -1.81682        2.11146
C          2.65769       -0.60236        5.24361
H          1.55741        0.67344        3.86636
C          3.67065       -1.56762        5.38641
H          5.18120       -2.76085        4.36648
H          2.08660       -0.26416        6.12370
H          3.89687       -1.98752        6.38029
C          3.69853        1.80932        1.13474
C          4.91197        1.93607        1.84707
C          3.24143        2.87798        0.33009
C          5.66736        3.11577        1.74423
H          5.26556        1.11583        2.49316
C          4.00677        4.05236        0.23056
H          2.28017        2.80328       -0.20681
C          5.21750        4.17342        0.93418
H          6.61106        3.21048        2.30617
H          3.64419        4.88418       -0.39530
H          5.80997        5.10020        0.85927
C          3.40769       -0.87307       -0.03959
C          4.59483       -0.57772       -0.74148
C          2.73016       -2.08630       -0.30059
C          5.10365       -1.49083       -1.68256
H          5.12664        0.36892       -0.55413
C          3.24690       -2.99831       -1.23376
H          1.79373       -2.31907        0.23475
C          4.43532       -2.70205       -1.92673
H          6.03389       -1.25229       -2.22402
H          2.71766       -3.94732       -1.42122
H          4.84210       -3.41951       -2.65854
C         -1.83293        4.16902       -1.60882
H         -2.40472        3.82394       -2.50005
H         -2.54044        4.71709       -0.94910
H         -1.03365        4.85496       -1.95279
C         -5.60518        2.15656       -1.24880
H         -6.11356        1.75994       -2.14848
H         -6.06314        1.70495       -0.33922
H         -5.76334        3.25632       -1.18510
N         -0.57397       -2.47774       -7.32424
N         -5.12237       -2.19251        3.96996
C         -4.75088       -3.56995        4.26425
H         -5.54159       -4.03905        4.88135
H         -4.64103       -4.17423        3.33379
H         -3.79165       -3.63197        4.83055
C         -6.33881       -1.63542        4.54622
H         -6.85531       -2.41639        5.13730
H         -6.12320       -0.77815        5.22655
H         -7.04488       -1.28154        3.75900
C          0.87320       -2.69242       -7.31488
H          1.19349       -3.26820       -6.41741
H          1.16149       -3.26988       -8.21340
H          1.42792       -1.72730       -7.33269
C         -1.36509       -3.01378       -8.43246
H         -1.88263       -2.20302       -8.99315
H         -0.69491       -3.54244       -9.13620
H         -2.12893       -3.73977       -8.07348
73 
Pyrylium Complex Formation, Entry 2 (Table S4), TSN12, SCF Energy (au) (RI)PBE0/def2-TZVPP = -2092.503430210
C         -1.56040       -0.91875       -0.17780
C         -2.28631       -0.27493        0.67753
Au         0.49395       -0.38117       -0.10940
P          2.77941        0.14114       -0.15894
C          3.09157        1.84658       -0.76259
C          4.18400        2.13804       -1.60801
C          2.22684        2.88520       -0.34941
C          4.40988        3.45989       -2.02862
H          4.85756        1.33338       -1.94448
C          2.46218        4.20334       -0.76952
C          3.55263        4.49172       -1.61005
H          5.26215        3.68227       -2.69111
H          1.78520        5.01011       -0.44474
H          3.73139        5.52644       -1.94514
C         -4.89288       -0.45526       -0.27354
C         -4.31671       -1.14018        0.60514
C         -2.46992        0.65497        1.75821
C         -2.85399        1.99928        1.50244
C         -2.24462        0.23330        3.09765
C         -2.99266        2.90090        2.56441
H         -3.03285        2.32202        0.46473
C         -2.38787        1.14518        4.15077
H         -1.95528       -0.81153        3.28921
C         -2.76245        2.47648        3.88770
H         -3.28242        3.94483        2.36244
H         -2.20470        0.81735        5.18679
C         -5.47945        0.37688       -1.25345
C         -6.59286        1.19816       -0.90309
C         -4.98538        0.38994       -2.59146
C         -7.19716        2.00241       -1.87394
H         -6.97323        1.18417        0.13032
C         -5.60474        1.20105       -3.54763
H         -4.11345       -0.23574       -2.83901
C         -6.70694        2.00420       -3.19473
H         -8.05981        2.63232       -1.60359
H         -5.22424        1.21099       -4.58168
C         -1.88523       -1.97561       -1.21314
O         -2.48691       -1.68317       -2.23344
C         -1.41023       -3.37101       -0.88103
H         -0.29917       -3.38471       -0.80760
H         -1.80708       -3.66031        0.11780
H         -1.74651       -4.08117       -1.66329
C         -4.32395       -2.27668        1.56025
O         -3.31477       -2.90421        1.85128
C         -5.69126       -2.59106        2.14128
H         -6.08307       -1.71153        2.69968
H         -6.41745       -2.80967        1.32690
H         -5.60915       -3.46314        2.82067
H          1.36426        2.66115        0.30140
C          3.56032        0.01167        1.49802
C          3.22909       -1.08959        2.32026
C          4.48892        0.97227        1.95315
C          3.83401       -1.23350        3.57817
H          2.49429       -1.83748        1.97598
C          5.08548        0.82446        3.21728
H          4.74654        1.83918        1.32372
C          4.76168       -0.27631        4.02828
H          3.57452       -2.09544        4.21406
H          5.80877        1.57801        3.56902
H          5.23107       -0.38769        5.01930
C          3.70578       -0.98917       -1.27073
C          3.15073       -1.30250       -2.53272
C          4.95542       -1.53055       -0.90020
C          3.84668       -2.14062       -3.41700
H          2.17006       -0.88965       -2.82571
C          5.64375       -2.37377       -1.78979
H          5.39257       -1.29908        0.08439
C          5.09287       -2.67808       -3.04597
H          3.41003       -2.38105       -4.39992
H          6.61810       -2.79632       -1.49516
H          5.63473       -3.34184       -3.73922
H         -2.87591        3.18983        4.72040
H         -7.18862        2.63970       -3.95582
73 
Pyrylium Complex Formation, Entry 2 (Table S4), 12, SCF Energy (au) (RI)PBE0/def2-TZVPP = -2092.625982597
C         -1.67798       -0.38869       -0.63497
C         -2.71361        0.20680        0.15712
Au         0.35776       -0.08707       -0.29612
P          2.69115        0.07644        0.08190
C          3.31608        1.79186        0.31023
C          4.49010        2.24994       -0.32483
C          2.60230        2.65759        1.16977
C          4.94565        3.56047       -0.09762
H          5.05149        1.58554       -1.00119
C          3.06818        3.96157        1.39859
C          4.23865        4.41577        0.76386
H          5.86213        3.91277       -0.59840
H          2.51198        4.63055        2.07552
H          4.59934        5.44221        0.94052
C         -4.39948       -1.13298       -0.99326
C         -4.08216       -0.15885       -0.03647
C         -2.37363        1.23323        1.17606
C         -1.59242        2.36032        0.81503
C         -2.82053        1.10761        2.51489
C         -1.29470        3.34930        1.76416
H         -1.25575        2.47860       -0.22761
C         -2.48598        2.08235        3.46762
H         -3.40774        0.22733        2.81777
C         -1.73382        3.20920        3.09372
H         -0.71825        4.23845        1.46116
H         -2.82091        1.96020        4.51026
C         -5.71471       -1.67086       -1.37541
C         -6.71556       -1.95133       -0.40956
C         -5.96937       -1.96323       -2.74207
C         -7.94467       -2.49251       -0.81230
H         -6.51570       -1.77535        0.65683
C         -7.20437       -2.49201       -3.13311
H         -5.19736       -1.75480       -3.49866
C         -8.19601       -2.75677       -2.16970
H         -8.71010       -2.71955       -0.05300
H         -7.39760       -2.69893       -4.19796
C         -2.09065       -1.30118       -1.60706
O         -3.39827       -1.64440       -1.74492
C         -1.23779       -2.04874       -2.58162
H         -0.21362       -1.62800       -2.59945
H         -1.17102       -3.12307       -2.29225
H         -1.68036       -2.01259       -3.60118
C         -5.19781        0.57416        0.72259
O         -5.73554        0.05663        1.68773
C         -5.58241        1.92959        0.17491
H         -4.68958        2.57988        0.04340
H         -6.04138        1.79930       -0.83279
H         -6.31427        2.41373        0.85243
H          1.67887        2.30994        1.66407
C          3.22636       -0.85400        1.57501
C          2.54548       -2.04416        1.91686
C          4.30907       -0.41658        2.36887
C          2.95179       -2.79281        3.03281
H          1.68999       -2.38406        1.30813
C          4.70708       -1.16767        3.48778
H          4.84058        0.51590        2.11865
C          4.03179       -2.35488        3.81976
H          2.41625       -3.71998        3.29413
H          5.55078       -0.81941        4.10562
H          4.34522       -2.93960        4.69998
C          3.64145       -0.62288       -1.33133
C          3.28230       -0.23026       -2.64169
C          4.70437       -1.53096       -1.14278
C          3.98885       -0.73097       -3.74609
H          2.44852        0.47576       -2.79903
C          5.40217       -2.03591       -2.25423
H          4.98877       -1.84960       -0.12715
C          5.04837       -1.63658       -3.55374
H          3.70794       -0.41584       -4.76433
H          6.22989       -2.74712       -2.09968
H          5.59840       -2.03410       -4.42225
H         -1.49138        3.98296        3.84036
H         -9.16658       -3.17722       -2.47964
73 
Pyrylium Complex Formation, Entry 2 (Table S4), TSNQ, SCF Energy (au) (RI)PBE0/def2-TZVPP = -2092.512301144
O          0.44069        0.30889       -0.03791
C          2.41749        0.25130       -0.27043
C          2.86665        1.36526       -0.76297
Au         4.96572        1.58409       -0.77471
C          2.10972        2.52890       -1.35809
O          1.96925        2.61927       -2.56768
C          2.63334       -1.07443        0.24861
C          3.13699       -2.08984       -0.60705
C          3.37584       -3.37606       -0.10396
C          3.10150       -3.66852        1.24463
C          2.59060       -2.67050        2.09686
C          2.35551       -1.38021        1.60746
C         -0.34142       -0.09233       -0.94668
C          0.06824       -0.26504       -2.29137
C          0.35231       -0.31367       -3.49483
C          0.72306       -0.33505       -4.86221
C          1.81432        0.46825       -5.30141
C          2.17951        0.45816       -6.65199
C          1.47988       -0.34861       -7.57020
C          0.39878       -1.14382       -7.14250
C          0.01110       -1.13642       -5.79851
H          3.34042       -1.85134       -1.66283
H          3.77295       -4.15962       -0.76955
H          2.37816       -2.90277        3.15293
H          1.95565       -0.59473        2.26696
H          2.32827        1.11017       -4.56821
H          3.01570        1.08754       -6.99688
H         -0.14754       -1.76895       -7.86688
H         -0.83618       -1.75006       -5.45466
P          7.28137        1.96162       -0.80110
C          8.05493        1.71545        0.84715
C          9.31744        1.09982        0.98705
C          7.37005        2.17896        1.99330
C          9.88944        0.95745        2.26306
H          9.85541        0.72609        0.10093
C          7.95016        2.03860        3.26337
H          6.37733        2.65001        1.89164
C          9.20959        1.42697        3.39966
H         10.87445        0.47404        2.36729
H          7.41212        2.40309        4.15351
H          9.66085        1.31169        4.39865
C          7.68142        3.67924       -1.31558
C          8.72705        4.40738       -0.70808
C          6.92846        4.26916       -2.35632
C          9.01834        5.71100       -1.14524
H          9.31250        3.96105        0.11186
C          7.22901        5.56930       -2.79115
H          6.10078        3.71062       -2.82646
C          8.27314        6.29162       -2.18559
H          9.83332        6.27681       -0.66524
H          6.63818        6.02443       -3.60262
H          8.50268        7.31549       -2.52305
C          8.16794        0.84569       -1.96157
C          9.17599        1.32331       -2.82582
C          7.83088       -0.52710       -1.96842
C          9.84414        0.43162       -3.68304
H          9.43985        2.39309       -2.83455
C          8.50702       -1.41218       -2.82190
H          7.03606       -0.90518       -1.30263
C          9.51331       -0.93379       -3.68099
H         10.62936        0.81029       -4.35742
H          8.24299       -2.48230       -2.82099
H         10.03908       -1.62953       -4.35510
C          1.58552        3.54996       -0.37095
H          0.88328        3.05961        0.33937
H          2.42513        3.95673        0.23586
H          1.07429        4.37235       -0.91144
C         -1.77816       -0.38303       -0.58580
H         -2.46110        0.25947       -1.18492
H         -2.02295       -1.43926       -0.83844
H         -1.94312       -0.20679        0.49579
H          1.77566       -0.35387       -8.63215
H          3.28580       -4.68261        1.63556
73 
Pyrylium Complex Formation, Entry 2 (Table S4), Q, SCF Energy (au) (RI)PBE0/def2-TZVPP = -2092.512301144
O         -2.45442        2.66085        2.38709
C         -1.43176        1.68471        1.90912
C         -0.96133        1.80377        0.65316
Au         0.67603        0.74536       -0.08557
C         -1.51458        2.75650       -0.36387
O         -2.36441        2.38821       -1.17339
C         -1.06699        0.79241        3.02962
C         -0.72940       -0.56004        2.78193
C         -0.36177       -1.40893        3.83615
C         -0.33489       -0.92917        5.15754
C         -0.68280        0.40755        5.41755
C         -1.04981        1.26153        4.36672
C         -3.72553        2.51463        2.12473
C         -4.20720        1.55483        1.24593
C         -4.68575        0.82416        0.36202
C         -5.17425       -0.00979       -0.65919
C         -4.27086       -0.48889       -1.65586
C         -4.75070       -1.30958       -2.67923
C         -6.11350       -1.66827       -2.71885
C         -7.01237       -1.19579       -1.74031
C         -6.55599       -0.36206       -0.71710
H         -0.77733       -0.94421        1.74993
H         -0.10639       -2.46045        3.62561
H         -0.66265        0.79330        6.44993
H         -1.30569        2.31044        4.58314
H         -3.21963       -0.16487       -1.61589
H         -4.06238       -1.67220       -3.45915
H         -8.07587       -1.47932       -1.78490
H         -7.24640        0.01695        0.05228
P          2.58108       -0.32273       -0.98706
C          3.90098       -0.60949        0.26045
C          4.72201       -1.75755        0.22333
C          4.10542        0.36449        1.26371
C          5.74125       -1.92199        1.17689
H          4.56388       -2.52922       -0.54750
C          5.12882        0.19647        2.20963
H          3.45699        1.25633        1.30715
C          5.94713       -0.94654        2.16760
H          6.37778       -2.82129        1.14460
H          5.28304        0.96000        2.98934
H          6.74629       -1.08010        2.91493
C          3.34989        0.66996       -2.33177
C          4.75025        0.75921       -2.48388
C          2.50369        1.34814       -3.23845
C          5.29490        1.51422       -3.53692
H          5.41992        0.24475       -1.77591
C          3.05413        2.09481       -4.29191
H          1.40803        1.29398       -3.11720
C          4.45012        2.17978       -4.44147
H          6.38931        1.58376       -3.64779
H          2.38849        2.62052       -4.99579
H          4.88130        2.77306       -5.26432
C          2.21650       -1.97263       -1.71899
C          2.69664       -2.35088       -2.99047
C          1.43507       -2.88148       -0.96952
C          2.40260       -3.62759       -3.50124
H          3.30056       -1.64851       -3.58710
C          1.15150       -4.15682       -1.48138
H          1.05005       -2.59015        0.02273
C          1.63389       -4.53123       -2.74899
H          2.78057       -3.91609       -4.49564
H          0.54633       -4.86247       -0.88893
H          1.40711       -5.53182       -3.15202
C         -0.92934        4.15897       -0.38573
H         -1.07725        4.65962        0.59759
H          0.16995        4.11092       -0.55241
H         -1.40462        4.75402       -1.19237
C         -4.63776        3.45595        2.84776
H         -5.44621        3.82125        2.18069
H         -5.12413        2.90845        3.68924
H         -4.06251        4.30583        3.26710
H         -6.48311       -2.32020       -3.52736
H         -0.04957       -1.59889        5.98505
81 
Pyrylium Complex Formation, Entry 3 (Table S4), TSN12, SCF Energy (au) (RI)PBE0/def2-TZVPP = -2321.403755638
C         -0.96118       -1.30971       -0.10807
C         -1.63832       -0.81187        0.88029
Au         1.00532       -0.54405       -0.29593
P          3.20158        0.22013       -0.60688
C          3.27647        1.97908       -1.13194
C          4.19722        2.41960       -2.10697
C          2.39881        2.90668       -0.52656
C          4.24191        3.77801       -2.46511
H          4.87796        1.70221       -2.59308
C          2.45319        4.26227       -0.88538
C          3.37358        4.69917       -1.85533
H          4.96067        4.11625       -3.22915
H          1.76665        4.98189       -0.41042
H          3.40965        5.76303       -2.14137
C         -4.32573       -1.36521        0.22676
C         -3.53792       -1.96775        0.99831
C         -1.79394        0.02801        2.02339
C         -2.36448        1.32493        1.91127
C         -1.36959       -0.42129        3.31116
C         -2.49319        2.15559        3.02737
H         -2.70290        1.67958        0.92492
C         -1.49652        0.40066        4.42413
H         -0.93727       -1.42895        3.40918
C         -2.06033        1.69888        4.29901
H         -2.92856        3.15791        2.90498
H         -1.16377        0.07164        5.42071
C         -5.15061       -0.61821       -0.63330
C         -6.34034       -0.01249       -0.13027
C         -4.83824       -0.46759       -2.02269
C         -7.19386        0.70249       -0.97047
H         -6.59258       -0.12231        0.93622
C         -5.68674        0.24692       -2.85628
H         -3.91067       -0.92113       -2.40589
C         -6.87592        0.83711       -2.34742
H         -8.10768        1.15012       -0.55401
H         -5.46102        0.37372       -3.92641
C         -1.29616       -2.35504       -1.14869
O         -2.03985       -2.09731       -2.08232
C         -3.26288       -3.11358        1.89281
O         -2.14227       -3.58272        2.05491
C         -2.69445        3.72853        5.41244
H         -2.64767        4.09517        6.45624
H         -2.10149        4.40636        4.75689
H         -3.75570        3.71284        5.07462
C         -8.84774        2.11896       -2.82980
H         -9.27181        2.58485       -3.74031
H         -9.56552        1.36645       -2.43174
H         -8.66288        2.90628       -2.06413
H          1.66745        2.56540        0.22609
C          4.21331        0.08555        0.92078
C          4.06940       -1.06458        1.72971
C          5.13515        1.08933        1.28824
C          4.85107       -1.21288        2.88573
H          3.34067       -1.84662        1.45553
C          5.90999        0.93661        2.45095
H          5.24782        1.99438        0.66979
C          5.77110       -0.21230        3.24804
H          4.73583       -2.11272        3.51160
H          6.62706        1.72412        2.73463
H          6.37956       -0.32741        4.15990
C          4.07517       -0.74760       -1.90152
C          3.38357       -1.05816       -3.09489
C          5.41091       -1.17180       -1.73534
C          4.02850       -1.77533       -4.11411
H          2.33546       -0.73898       -3.22756
C          6.04807       -1.89517       -2.75852
H          5.95554       -0.94331       -0.80513
C          5.36058       -2.19579       -3.94642
H          3.48473       -2.01390       -5.04259
H          7.09021       -2.22717       -2.62253
H          5.86299       -2.76570       -4.74496
O         -2.13912        2.41502        5.43670
O         -7.62827        1.50172       -3.24200
C         -4.49002       -3.65698        2.60767
H         -4.94532       -2.86663        3.24556
H         -5.26353       -3.96690        1.87027
H         -4.19531       -4.52233        3.23489
C         -0.63002       -3.69903       -0.95193
H         -1.01190       -4.42136       -1.70168
H          0.47297       -3.59117       -1.06256
H         -0.82241       -4.05788        0.08365
81 
Pyrylium Complex Formation, Entry 3 (Table S4), 12, SCF Energy (au) (RI)PBE0/def2-TZVPP = -2321.520786012
C         -1.21178       -0.57043       -0.64855
C         -2.17757        0.02939        0.23418
Au         0.85093       -0.34841       -0.42283
P          3.19710       -0.10481       -0.22116
C          3.73592        1.64927       -0.09582
C          4.94146        2.09842       -0.67755
C          2.92152        2.55849        0.61605
C          5.32902        3.44229       -0.54075
H          5.57807        1.40039       -1.24525
C          3.31753        3.89836        0.75277
C          4.52009        4.34205        0.17438
H          6.26977        3.78777       -0.99968
H          2.67788        4.60325        1.30835
H          4.82566        5.39619        0.27663
C         -3.98717       -0.85327       -1.15366
C         -3.57814       -0.08310       -0.05495
C         -1.71134        0.77333        1.42428
C         -2.17456        2.07334        1.73100
C         -0.75897        0.18851        2.30487
C         -1.71672        2.77565        2.85265
H         -2.87819        2.58007        1.05227
C         -0.32137        0.85988        3.44442
H         -0.40537       -0.83796        2.11861
C         -0.79163        2.16583        3.73330
H         -2.08590        3.79536        3.03349
H          0.38354        0.38989        4.14727
C         -5.34210       -1.24347       -1.54726
C         -6.35322       -1.50696       -0.58903
C         -5.65668       -1.43194       -2.92394
C         -7.63388       -1.91471       -0.97756
H         -6.13047       -1.44100        0.48674
C         -6.92971       -1.82399       -3.31950
H         -4.88675       -1.24684       -3.68829
C         -7.94014       -2.06939       -2.35177
H         -8.38276       -2.12962       -0.20188
H         -7.18418       -1.95139       -4.38293
C         -1.70752       -1.22946       -1.76950
O         -3.04494       -1.36398       -1.98302
C         -4.63341        0.53048        0.87455
O         -4.72431        0.13277        2.02394
C         -0.76856        4.02687        5.24428
H         -0.25112        4.26137        6.19502
H         -0.50771        4.79937        4.48442
H         -1.86954        4.02800        5.41440
C        -10.21162       -2.71658       -1.93388
H        -11.07506       -2.99430       -2.56893
H         -9.96553       -3.56429       -1.25476
H        -10.46972       -1.81503       -1.33304
H          1.97206        2.21624        1.06215
C          3.86872       -0.95721        1.26533
C          3.35581       -2.23185        1.59849
C          4.87669       -0.38034        2.06696
C          3.85676       -2.92456        2.71179
H          2.55945       -2.68474        0.98294
C          5.36879       -1.07602        3.18503
H          5.27706        0.61694        1.82300
C          4.86277       -2.34672        3.50727
H          3.45439       -3.91931        2.96376
H          6.15418       -0.61853        3.80862
H          5.25077       -2.88870        4.38518
C          4.10872       -0.80395       -1.66005
C          3.65048       -0.48836       -2.95985
C          5.24168       -1.62968       -1.50201
C          4.32647       -0.98417       -4.08516
H          2.76170        0.15258       -3.09143
C          5.90980       -2.12973       -2.63383
H          5.60427       -1.88794       -0.49404
C          5.45594       -1.80744       -3.92362
H          3.96689       -0.73028       -5.09573
H          6.79293       -2.77628       -2.50308
H          5.98231       -2.20139       -4.80831
O         -0.30547        2.73662        4.85603
O         -9.13763       -2.44746       -2.83482
C         -0.92786       -1.85151       -2.88510
H         -1.38121       -2.81927       -3.19019
H         -0.93262       -1.18592       -3.77975
H          0.12527       -2.00690       -2.57808
C         -5.50537        1.63539        0.30427
H         -4.87858        2.50869        0.01257
H         -6.02976        1.30328       -0.61791
H         -6.24601        1.95089        1.06671 
81
Pyrylium Complex Formation, Entry 3 (Table S4), TSNQ, SCF Energy (au) (RI)PBE0/def2-TZVPP = -2321.411582247
O          0.62011        0.25779       -0.33976
C          2.57531        0.17135       -0.40939
C          3.08780        1.28948       -0.84229
Au         5.17574        1.49431       -0.67900
C          2.39314        2.46459       -1.48338
O          2.40659        2.60577       -2.69758
C          2.75722       -1.16514        0.07794
C          3.32933       -2.16211       -0.76415
C          3.53062       -3.45731       -0.29641
C          3.14943       -3.81027        1.02431
C          2.56377       -2.83219        1.86757
C          2.37310       -1.53102        1.39439
C         -0.08848       -0.12695       -1.32145
C          0.41099       -0.24314       -2.63379
C          0.77620       -0.24059       -3.81945
C          1.23879       -0.20374       -5.14919
C          2.42497        0.52782       -5.47228
C          2.88462        0.57191       -6.78113
C          2.18816       -0.11307       -7.81408
C          1.00676       -0.83753       -7.50688
C          0.53919       -0.87295       -6.19291
H          3.61857       -1.89404       -1.79244
H          3.98008       -4.23434       -0.93397
H          2.26029       -3.08014        2.89494
H          1.91759       -0.77444        2.05189
H          2.93774        1.08259       -4.67054
H          3.78775        1.13996       -7.05262
H          0.44954       -1.37004       -8.29091
H         -0.37926       -1.43248       -5.95557
P          7.49148        1.84292       -0.51315
C          8.13549        1.56145        1.18579
C          9.37631        0.92851        1.41385
C          7.36848        2.01462        2.28299
C          9.84564        0.75901        2.72793
H          9.97757        0.56230        0.56608
C          7.84628        1.84760        3.59195
H          6.39157        2.49839        2.11182
C          9.08461        1.21902        3.81590
H         10.81432        0.26221        2.90034
H          7.24437        2.20486        4.44334
H          9.45566        1.08318        4.84491
C          7.95691        3.56308       -0.96343
C          8.97049        4.26124       -0.27213
C          7.28593        4.18657       -2.04000
C          9.31204        5.56775       -0.66164
H          9.49141        3.78899        0.57641
C          7.63643        5.48945       -2.42692
H          6.48202        3.65227       -2.57498
C          8.64871        6.18147       -1.73786
H         10.10147        6.10987       -0.11599
H          7.10885        5.97056       -3.26651
H          8.91712        7.20760       -2.03785
C          8.45983        0.73615       -1.61724
C          9.54563        1.21254       -2.38220
C          8.10271       -0.62996       -1.68293
C         10.27037        0.32665       -3.19851
H          9.82599        2.27754       -2.34566
C          8.83528       -1.50982       -2.49434
H          7.24679       -1.00656       -1.09684
C          9.91900       -1.03251       -3.25396
H         11.11606        0.70493       -3.79564
H          8.55434       -2.57471       -2.53922
H         10.48927       -1.72379       -3.89577
C          3.02442       -5.53444        2.68783
H          3.30872       -6.60389        2.73131
H          3.58023       -4.97356        3.47364
H          1.92854       -5.43772        2.86293
C          2.08405       -0.65042      -10.15142
H          1.05548       -0.25380      -10.30870
H          2.70762       -0.41384      -11.03529
H          2.04531       -1.75463      -10.01187
O          2.72086       -0.01114       -9.04515
O          3.38252       -5.08959        1.38127
C         -1.54069       -0.45763       -1.06322
H         -2.19971        0.19379       -1.67889
H         -1.74873       -1.50893       -1.36411
H         -1.77518       -0.32270        0.01162
C          1.73497        3.44518       -0.53441
H          2.48895        3.84339        0.18091
H          1.27833        4.27846       -1.10637
H          0.96232        2.92135        0.07090
81 
Pyrylium Complex Formation, Entry 3 (Table S4), Q, SCF Energy (au) (RI)PBE0/def2-TZVPP = -2321.424195614
O         -2.43345        2.61934        2.42967
C         -1.42777        1.64513        1.93402
C         -0.96236        1.77089        0.67461
Au         0.66403        0.71114       -0.07912
C         -1.51225        2.73193       -0.33571
O         -2.29906        2.35675       -1.20411
C         -1.07063        0.73016        3.03469
C         -0.73745       -0.61881        2.77817
C         -0.37283       -1.49602        3.81044
C         -0.34396       -1.03809        5.14757
C         -0.69350        0.30645        5.42104
C         -1.05264        1.16929        4.38608
C         -3.71467        2.48920        2.17095
C         -4.21064        1.58824        1.25023
C         -4.69788        0.90477        0.32840
C         -5.18561        0.13647       -0.72988
C         -4.27440       -0.39889       -1.70069
C         -4.75061       -1.15524       -2.75763
C         -6.14586       -1.41373       -2.88885
C         -7.06076       -0.88253       -1.93673
C         -6.58451       -0.11304       -0.88051
H         -0.78347       -0.99370        1.74251
H         -0.12834       -2.53966        3.56442
H         -0.66537        0.65117        6.46645
H         -1.30448        2.21438        4.62464
H         -3.20494       -0.15635       -1.60719
H         -4.07341       -1.56408       -3.52305
H         -8.14052       -1.06859       -2.02609
H         -7.28916        0.30145       -0.14282
P          2.56287       -0.34888       -1.00241
C          3.89591       -0.64824        0.22947
C          4.72585       -1.78879        0.16740
C          4.09993        0.30981        1.24799
C          5.75336       -1.96135        1.11064
H          4.56833       -2.54832       -0.61560
C          5.13168        0.13419        2.18358
H          3.44395        1.19486        1.31139
C          5.95899       -1.00108        2.11623
H          6.39709       -2.85465        1.05818
H          5.28532        0.88578        2.97496
H          6.76524       -1.14034        2.85495
C          3.32369        0.65578       -2.34383
C          4.72268        0.75248       -2.50332
C          2.46967        1.33922       -3.23920
C          5.25835        1.51868       -3.55295
H          5.39856        0.23496       -1.80351
C          3.01104        2.09701       -4.28944
H          1.37507        1.28132       -3.11066
C          4.40574        2.18855       -4.44687
H          6.35186        1.59354       -3.66952
H          2.33904        2.62717       -4.98389
H          4.82976        2.79074       -5.26701
C          2.20082       -1.99322       -1.75037
C          2.68866       -2.36438       -3.02100
C          1.41060       -2.90485       -1.01383
C          2.39420       -3.63634       -3.54329
H          3.29864       -1.65938       -3.60838
C          1.12663       -4.17566       -1.53673
H          1.01738       -2.61740       -0.02367
C          1.61712       -4.54290       -2.80326
H          2.77803       -3.91873       -4.53725
H          0.51381       -4.88313       -0.95431
H          1.38936       -5.53955       -3.21550
C         -0.99396        4.16090       -0.28106
H         -1.19719        4.61406        0.71515
H          0.11158        4.16730       -0.40967
H         -1.46645        4.76648       -1.08163
C         -4.60105        3.40585        2.95907
H         -4.19554        4.44070        2.92586
H         -5.64132        3.39450        2.58132
H         -4.59652        3.08716        4.02724
C          0.35860       -3.15437        6.02104
H          0.59577       -3.55690        7.02568
H         -0.47720       -3.74562        5.57888
H          1.25903       -3.24288        5.36915
C         -7.87688       -2.46868       -4.18238
H         -8.47060       -1.54230       -4.34792
H         -7.88784       -3.08386       -5.10237
H         -8.30716       -3.05354       -3.33913
O         -0.01012       -1.79651        6.22009
O         -6.49969       -2.15902       -3.94241 
41
Pyrylium Complex Formation, Entry 4 (Table S4), B47 (PMe3), SCF Energy (au) (RI)PBE0/def2-TZVPP = -1191.014118887
P         -1.32243       -0.70285        0.26863
Au         0.86074       -0.37507       -0.48599
C          3.37366        0.86924       -1.16868
C          3.92059        2.13759       -1.06484
C          2.82920       -0.29083       -1.26392
C          5.10132        4.75041       -0.87230
C          5.32245        3.75455        0.14409
C          4.75380        2.49901        0.04998
C          3.69449        3.13417       -2.07647
C          4.26192        4.39047       -1.98579
H          5.95282        3.98098        1.01443
H          4.93981        1.75539        0.84063
H          3.05800        2.88328       -2.93941
H          4.06146        5.11546       -2.78600
C          3.33232       -1.56468       -1.95032
C          4.83873       -1.73310       -1.99229
O          2.55158       -2.37263       -2.41251
H          5.31581       -0.84219       -2.45826
H          5.09536       -2.64748       -2.56368
H          5.23912       -1.81645       -0.95696
N          5.66485        5.98636       -0.78372
C          6.51891        6.33542        0.35474
H          6.87334        7.37657        0.23768
H          5.96151        6.26710        1.31551
H          7.41060        5.67188        0.41102
C          5.43262        6.98733       -1.82846
H          5.80404        6.63540       -2.81674
H          4.35133        7.23392       -1.92029
H          5.97494        7.91580       -1.56936
C         -2.58787        0.17497       -0.73952
H         -2.40532        1.26972       -0.69978
H         -2.51359       -0.15523       -1.79737
H         -3.61006       -0.04142       -0.35817
C         -1.61660       -0.16093        2.00319
H         -1.41037        0.92643        2.09525
H         -2.66900       -0.36197        2.30195
H         -0.93129       -0.70729        2.68534
C         -1.80484       -2.47737        0.21938
H         -1.12556       -3.06699        0.87082
H         -2.85339       -2.60766        0.56639
H         -1.70948       -2.85964       -0.81908
68
Pyrylium Complex Formation, Entry 4 (Table S4), TSN12, SCF Energy (au) (RI)PBE0/def2-TZVPP = -1785.532565921
C         -0.95332       -1.33164       -0.06633
C         -1.62146       -0.85015        0.94248
Au         1.00786       -0.58939       -0.29331
P          3.18749        0.18375       -0.62977
C         -4.34648       -1.29949        0.20111
C         -3.59029       -1.93579        0.98048
C         -1.76030       -0.06374        2.11473
C         -2.33919        1.23923        2.08209
C         -1.33976       -0.56922        3.38171
C         -2.47261        2.00079        3.23609
H         -2.68280        1.64800        1.11870
C         -1.47127        0.18521        4.54068
H         -0.90759       -1.58073        3.43264
C         -2.04564        1.49863        4.51008
H         -2.91486        3.00318        3.15429
H         -1.12249       -0.24709        5.48854
C         -5.13242       -0.52768       -0.66527
C         -6.31005        0.12827       -0.18511
C         -4.81528       -0.39237       -2.05414
C         -7.13163        0.85222       -1.03702
H         -6.57512        0.04422        0.88078
C         -5.63331        0.33476       -2.90630
H         -3.89564       -0.86756       -2.42999
C         -6.82739        0.97433       -2.43388
H         -8.03030        1.32675       -0.61982
H         -5.34218        0.41503       -3.96262
C         -1.32568       -2.35723       -1.11504
O         -2.04719       -2.06978       -2.05783
C         -0.72119       -3.73012       -0.91365
H          0.38999       -3.66465       -0.93768
H         -1.00313       -4.10094        0.09773
H         -1.07687       -4.42011       -1.70558
C         -3.39370       -3.09794        1.86621
O         -2.31696       -3.67228        1.99861
C         -4.64077       -3.52425        2.62819
H         -5.00203       -2.69241        3.27334
H         -5.46356       -3.76777        1.91966
H         -4.40442       -4.40934        3.25283
N         -7.64366        1.67667       -3.28174
N         -2.18206        2.24479        5.65342
C         -2.77525        3.57724        5.59763
H         -2.78943        4.01387        6.61456
H         -2.19002        4.26057        4.94019
H         -3.82451        3.54668        5.22305
C         -1.75359        1.70490        6.94051
H         -1.94638        2.45302        7.73305
H         -2.30961        0.77562        7.20326
H         -0.66384        1.47266        6.94666
C         -7.32280        1.77198       -4.70350
H         -8.11099        2.35496       -5.21711
H         -6.34931        2.28723       -4.87236
H         -7.27363        0.76666       -5.18052
C         -8.84886        2.32747       -2.77562
H         -9.36357        2.84219       -3.60931
H         -9.56032        1.59118       -2.33596
H         -8.60902        3.08926       -1.99875
C          4.12082       -0.80413       -1.87296
H          4.18204       -1.86159       -1.53860
H          3.58751       -0.77631       -2.84691
H          5.14900       -0.40102       -2.00512
C          3.27764        1.92051       -1.23750
H          4.33432        2.22764       -1.39995
H          2.71862        2.00850       -2.19325
H          2.80780        2.59921       -0.49436
C          4.23374        0.15342        0.88626
H          5.26982        0.48742        0.65772
H          3.79289        0.82315        1.65493
H          4.26267       -0.87803        1.29727
68 
Pyrylium Complex Formation, Entry 4 (Table S4), 12, SCF Energy (au) (RI)PBE0/def2-TZVPP = -1785.646361631
C         -0.97110       -0.49574       -0.27433
C         -2.04088        0.00952        0.55545
Au         1.01915       -0.54350        0.34753
P          3.28161       -0.52639        1.00410
C         -3.60290       -0.27732       -1.31143
C         -3.35344        0.16628       -0.00017
C         -1.75853        0.37906        1.95328
C         -2.17638        1.60669        2.52643
C         -1.04301       -0.50906        2.80107
C         -1.89822        1.94077        3.84925
H         -2.69206        2.35366        1.90314
C         -0.79636       -0.21286        4.14091
H         -0.73886       -1.49489        2.41358
C         -1.21392        1.02952        4.71321
H         -2.21956        2.92433        4.21819
H         -0.29341       -0.96931        4.75926
C         -4.87420       -0.38814       -2.01404
C         -6.10331       -0.63776       -1.34222
C         -4.91698       -0.31230       -3.43549
C         -7.30095       -0.77178       -2.03668
H         -6.11985       -0.78598       -0.25192
C         -6.10884       -0.42968       -4.13952
H         -3.98568       -0.13529       -3.99472
C         -7.35118       -0.65895       -3.46304
H         -8.21108       -0.99376       -1.46320
H         -6.08002       -0.33823       -5.23385
C         -1.28332       -0.80357       -1.59023
O         -2.55774       -0.70939       -2.06586
C         -0.35492       -1.25226       -2.67623
H          0.64116       -1.49150       -2.25513
H         -0.76459       -2.14569       -3.19714
H         -0.23206       -0.45209       -3.44235
C         -4.51166        0.70953        0.84147
O         -4.86711        0.11518        1.84639
C         -5.14397        2.01623        0.38806
H         -4.43473        2.85427        0.58062
H         -5.35654        2.02347       -0.70199
H         -6.07406        2.19767        0.96399
N         -8.53153       -0.77502       -4.15114
N         -0.97470        1.33294        6.03349
C         -1.45241        2.59121        6.59468
H         -1.17731        2.64201        7.66582
H         -0.99683        3.47123        6.08374
H         -2.56102        2.68258        6.52077
C         -0.28918        0.37586        6.89210
H         -0.18781        0.80240        7.90867
H         -0.85172       -0.58336        6.97789
H          0.73473        0.14380        6.51655
C         -8.54500       -0.69572       -5.60861
H         -9.58293       -0.82210       -5.97154
H         -8.17391        0.29074       -5.97080
H         -7.92098       -1.49508       -6.07060
C         -9.78206       -0.99905       -3.43220
H        -10.61979       -1.02389       -4.15514
H         -9.77530       -1.96809       -2.88114
H         -9.98504       -0.18324       -2.70137
C          4.48153       -0.50724       -0.39663
H          4.33634       -1.41270       -1.02351
H          4.29944        0.38724       -1.02957
H          5.52922       -0.48513       -0.02408
C          3.74222        0.93981        2.02394
H          4.81449        0.90307        2.31702
H          3.55208        1.86806        1.44416
H          3.11040        0.96724        2.93702
C          3.79347       -1.97629        2.02386
H          4.86728       -1.90771        2.30547
H          3.17500       -2.01845        2.94548
H          3.62488       -2.91243        1.45008
68 
Pyrylium Complex Formation, Entry 4 (Table S4), TSNQ, SCF Energy (au) (RI)PBE0/def2-TZVPP = -1785.538315508
O          0.69704        0.14590       -0.37985
C          2.65823        0.07363       -0.44045
C          3.16097        1.20880       -0.85096
Au         5.23398        1.45178       -0.64008
C          2.44778        2.37261       -1.49341
O          2.52965        2.56434       -2.69838
C          2.84754       -1.25867        0.03301
C          3.39055       -2.26294       -0.81725
C          3.58269       -3.56658       -0.36976
C          3.22075       -3.95302        0.96110
C          2.66050       -2.94189        1.80904
C          2.47963       -1.64112        1.35471
C         -0.00934       -0.25125       -1.36266
C          0.46379       -0.30223       -2.68446
C          0.79558       -0.24113       -3.88104
C          1.20274       -0.13357       -5.21946
C          2.35646        0.63608       -5.56582
C          2.75793        0.76682       -6.88767
C          2.03714        0.12952       -7.95187
C          0.87872       -0.63952       -7.59816
C          0.47398       -0.75866       -6.27647
H          3.66821       -1.99533       -1.84920
H          4.01563       -4.30012       -1.06371
H          2.36473       -3.18259        2.83935
H          2.04124       -0.88801        2.02789
H          2.89944        1.15952       -4.76242
H          3.63966        1.38427       -7.10718
H          0.28779       -1.14382       -8.37471
H         -0.42287       -1.35064       -6.03462
P          7.53003        1.81603       -0.39172
C          1.68752        3.28730       -0.55407
H          0.91598        2.70330       -0.00563
H          2.38078        3.70253        0.21147
H          1.21693        4.11294       -1.12594
C         -1.43944       -0.66218       -1.08438
H         -2.14231        0.04441       -1.58008
H         -1.64154       -1.67196       -1.50493
H         -1.62608       -0.66309        0.00830
N          2.43424        0.25574       -9.25796
N          3.40116       -5.23935        1.40732
C          3.96066       -6.25261        0.51989
H          4.02955       -7.21554        1.06151
H          3.32354       -6.41141       -0.38105
H          4.98556       -5.97981        0.17667
C          3.01622       -5.60798        2.76565
H          3.24448       -6.67823        2.93236
H          3.57512       -5.01695        3.52747
H          1.92561       -5.45930        2.94181
C          3.60890        1.05347       -9.59706
H          4.52851        0.65747       -9.10840
H          3.76601        1.02472      -10.69225
H          3.48432        2.11915       -9.29591
C          1.67416       -0.38783      -10.32599
H          0.62619       -0.01184      -10.37000
H          2.15528       -0.17032      -11.29867
H          1.64379       -1.49423      -10.19891
C          8.12235        1.66565        1.34698
H          7.58440        2.39735        1.98647
H          7.90351        0.64515        1.72694
H          9.21634        1.85585        1.41132
C          8.06794        3.49422       -0.92995
H          7.53052        4.26439       -0.33687
H          9.16396        3.62252       -0.79119
H          7.81302        3.64053       -2.00107
C          8.58963        0.65215       -1.35135
H          9.66766        0.87934       -1.19837
H          8.38444       -0.39003       -1.02663
H          8.34680        0.73483       -2.43204
68 
Pyrylium Complex Formation, Entry 4 (Table S4), Q, SCF Energy (au) (RI)PBE0/def2-TZVPP = -1785.552554117
O          0.62818        0.06025       -0.51805
C          2.10224       -0.03245       -0.55417
C          2.83034        1.00600       -1.02230
Au         4.89280        1.13010       -0.77663
C          2.26184        2.21671       -1.69480
O          2.41907        2.40529       -2.90144
C          2.51014       -1.31821        0.03676
C          3.64445       -2.02095       -0.43900
C          4.05305       -3.23138        0.12524
C          3.33629       -3.82259        1.21019
C          2.18001       -3.12411        1.67370
C          1.78330       -1.91637        1.09749
C         -0.12479       -0.15019       -1.58054
C          0.36874       -0.20511       -2.86366
C          0.72125       -0.13204       -4.06056
C          1.15864       -0.01268       -5.37422
C          2.45638        0.53130       -5.65597
C          2.89944        0.66847       -6.95890
C          2.08249        0.26406       -8.07136
C          0.77876       -0.27203       -7.78298
C          0.33158       -0.39662       -6.48034
H          4.20356       -1.61370       -1.29774
H          4.93083       -3.73655       -0.30185
H          1.58294       -3.52598        2.50412
H          0.89210       -1.40905        1.49942
H          3.06593        0.88654       -4.81017
H          3.88987        1.11094       -7.13090
H          0.11541       -0.58901       -8.59880
H         -0.67097       -0.80811       -6.28473
P          7.19679        1.39110       -0.40105
C          1.56527        3.24223       -0.81165
H          0.75406        2.76944       -0.21477
H          2.29367        3.65573       -0.07811
H          1.15973        4.06677       -1.43350
C         -1.58377       -0.31363       -1.26993
H         -1.93688        0.55092       -0.66492
H         -2.19065       -0.39334       -2.19206
H         -1.72977       -1.22745       -0.64994
N          2.52283        0.39215       -9.35673
N          3.73445       -5.01698        1.77630
C          4.91117       -5.70638        1.27103
H          5.08091       -6.62599        1.86441
H          4.79659       -6.00698        0.20187
H          5.82836       -5.07616        1.35279
C          2.95782       -5.60679        2.85685
H          3.43206       -6.55626        3.17324
H          2.90961       -4.93764        3.74818
H          1.91162       -5.83623        2.54332
C          3.85004        0.94230       -9.63473
H          4.64994        0.32902       -9.16269
H          4.02106        0.94607      -10.72769
H          3.94241        1.98922       -9.26708
C          1.67009       -0.00470      -10.47828
H          0.72551        0.58398      -10.49978
H          2.20862        0.17720      -11.42732
H          1.41292       -1.08668      -10.43040
C          7.67721        1.21083        1.37067
H          7.13681        1.96732        1.97858
H          7.38262        0.20289        1.73282
H          8.77307        1.34575        1.50490
C          7.85790        3.04182       -0.89197
H          7.32164        3.83633       -0.33071
H          8.94761        3.11551       -0.68165
H          7.68061        3.20512       -1.97626
C          8.27487        0.18518       -1.28996
H          9.34874        0.36472       -1.06231
H          8.00373       -0.84783       -0.98471
H          8.11185        0.27856       -2.38475
93 
Pyrylium Complex Formation, Entry 5 (Table S4), B47 (IPr), SCF Energy (au) (RI)PBE0/def2-TZVPP = -1889.208012637
Au         1.00377       -0.38031       -0.27502
C          3.46429        0.93164       -1.00464
C          3.92774        2.23454       -1.13183
C          3.01541       -0.26388       -0.91218
C          4.95138        4.90393       -1.42601
C          5.13710        4.16410       -0.20601
C          4.64303        2.88001       -0.06714
C          3.73452        2.97717       -2.34589
C          4.22633        4.26153       -2.48985
H          5.68026        4.61202        0.63692
H          4.80060        2.33435        0.87647
H          3.18595        2.50493       -3.17588
H          4.05563        4.78567       -3.43979
C          3.65448       -1.59835       -1.29783
C          4.81229       -2.02750       -0.42042
O          3.23110       -2.24041       -2.23681
H          5.63594       -1.28202       -0.49563
H          5.17567       -3.02552       -0.73891
H          4.49541       -2.05562        0.64565
N          5.44486        6.16693       -1.56868
C          6.18376        6.80348       -0.47686
H          6.49742        7.81651       -0.79162
H          5.55397        6.90617        0.43528
H          7.09849        6.22619       -0.21378
C          5.25106        6.90333       -2.81905
H          5.71608        6.37266       -3.68000
H          4.17039        7.05637       -3.03793
H          5.72693        7.89824       -2.73299
C         -0.94039       -0.67175        0.25035
N         -2.04690       -0.40442       -0.50979
N         -1.42232       -1.23665        1.40018
C         -3.20477       -0.79368        0.15626
C         -2.02878        0.19710       -1.82999
C         -2.81102       -1.31783        1.36154
C         -0.60950       -1.70485        2.50665
H         -4.19722       -0.66252       -0.28786
C         -1.89750       -0.65208       -2.95961
C         -2.17020        1.60568       -1.93018
H         -3.38718       -1.74019        2.19164
C         -0.28210       -0.78988        3.54064
C         -0.20084       -3.06395        2.51553
C         -1.90634       -0.03659       -4.22814
C         -1.77340       -2.17162       -2.84961
C         -2.17393        2.16103       -3.22565
C         -2.30965        2.51401       -0.70825
C          0.49765       -1.27871        4.60839
C         -0.73203        0.67097        3.52769
C          0.57624       -3.49338        3.61076
C         -0.56972       -4.05011        1.40693
H         -1.80781       -0.66024       -5.13125
C         -2.04355        1.35142       -4.36236
H         -1.73248       -2.43446       -1.77008
C         -3.01526       -2.87423       -3.44335
C         -0.47044       -2.69313       -3.49255
H         -2.28441        3.25097       -3.34711
H         -2.29402        1.87259        0.19948
C         -3.65548        3.27103       -0.70842
C         -1.11497        3.48530       -0.59247
H          0.77435       -0.60021        5.43166
C          0.92361       -2.61349        4.64475
H         -1.36651        0.82562        2.62809
C          0.47527        1.62487        3.39778
C         -1.59673        1.01682        4.75920
H          0.91394       -4.54149        3.65629
H         -1.18898       -3.50953        0.65858
C         -1.42448       -5.21758        1.94725
C          0.68370       -4.56412        0.66651
H         -2.05299        1.80742       -5.36595
H         -3.11110       -2.67895       -4.53453
H         -3.95447       -2.53021       -2.95689
H         -2.94060       -3.97557       -3.30536
H         -0.39154       -3.79443       -3.35717
H          0.43289       -2.22969       -3.03814
H         -0.44305       -2.49258       -4.58661
H         -3.73588        3.96610       -1.57342
H         -3.76033        3.87723        0.21854
H         -4.51829        2.57142       -0.75944
H         -0.15095        2.93169       -0.55126
H         -1.20200        4.09952        0.33127
H         -1.07149        4.18421       -1.45734
H          1.52952       -2.97383        5.49218
H          1.15596        1.54237        4.27430
H          0.13126        2.68132        3.33661
H          1.06625        1.39819        2.48238
H         -2.48058        0.34688        4.83933
H         -1.96563        2.06419        4.69150
H         -1.02005        0.92741        5.70634
H         -0.85922       -5.83634        2.67894
H         -1.73612       -5.88651        1.11493
H         -2.34340       -4.85187        2.45578
H          1.26305       -3.72432        0.22324
H          0.39194       -5.24982       -0.15930
H          1.35980       -5.12797        1.34693
120 
Pyrylium Complex Formation, Entry 5 (Table S4), TSN12, SCF Energy (au) (RI)PBE0/def2-TZVPP = -2483.722301057
C         -1.09127       -1.42959       -0.04821
C         -1.76034       -0.94078        0.95528
C         -4.46000       -1.48718        0.25323
C         -3.67452       -2.04159        1.06719
C         -1.89837       -0.11208        2.10381
C         -2.51344        1.17144        2.03489
C         -1.44451       -0.55833        3.38006
C         -2.65219        1.97077        3.16374
H         -2.88275        1.53549        1.06308
C         -1.58141        0.23317        4.51492
H         -0.97837       -1.55271        3.45963
C         -2.19274        1.52733        4.44727
H         -3.12363        2.95702        3.05310
H         -1.20605       -0.15508        5.47170
C         -5.28609       -0.80929       -0.65307
C         -6.46888       -0.14610       -0.19670
C         -5.00532       -0.77791       -2.05557
C         -7.33033        0.48548       -1.08225
H         -6.70602       -0.15087        0.87904
C         -5.86405       -0.14435       -2.94195
H         -4.07822       -1.25127       -2.41561
C         -7.06344        0.50045       -2.49154
H         -8.23087        0.97023       -0.68111
H         -5.60065       -0.14287       -4.00855
C         -1.45569       -2.49172       -1.05795
O         -2.12379       -2.22872       -2.04853
C         -0.91032       -3.87135       -0.76173
H          0.20171       -3.83935       -0.72540
H         -1.25619       -4.18416        0.24959
H         -1.24554       -4.58639       -1.54036
C         -3.47396       -3.13012        2.04482
O         -2.41163       -3.72713        2.18618
C         -4.69991       -3.44420        2.89120
H         -4.99889       -2.54881        3.48083
H         -5.56278       -3.70970        2.24074
H         -4.46764       -4.28473        3.57611
N         -7.91936        1.11086       -3.37187
N         -2.33394        2.31071        5.56690
C         -2.96257        3.62359        5.47219
H         -2.97391        4.09664        6.47290
H         -2.40578        4.29825        4.78147
H         -4.01617        3.55322        5.11483
C         -1.86985        1.82960        6.86385
H         -2.07408        2.59842        7.63362
H         -2.39205        0.89309        7.16799
H         -0.77321        1.63061        6.86126
C         -7.63621        1.09679       -4.80417
H         -8.45155        1.61685       -5.34251
H         -6.68064        1.61922       -5.04055
H         -7.57244        0.05724       -5.19938
C         -9.12962        1.76834       -2.88811
H         -9.67913        2.19981       -3.74654
H         -9.80907        1.05192       -2.37144
H         -8.89314        2.59692       -2.18162
Au         0.83105       -0.63944       -0.40881
N          2.96787        0.97102       -1.90203
N          3.89079       -0.23235       -0.34592
C          2.67709        0.08230       -0.89979
C          4.33735        1.20892       -1.97131
H          4.76731        1.89375       -2.70981
C          4.91967        0.45040       -0.98859
H          5.96578        0.33401       -0.68638
C          1.99837        1.59266       -2.78347
C          1.45587        2.84961       -2.41068
C          0.54659        3.44966       -3.30502
H          0.10299        4.42633       -3.05160
C          0.19901        2.82821       -4.51195
H         -0.51066        3.31881       -5.19821
C          0.75176        1.58588       -4.85024
H          0.46890        1.10883       -5.80242
C          1.66505        0.93516       -3.99612
C          1.81189        3.54887       -1.09887
H          2.55871        2.92009       -0.56749
C          2.46589        4.92629       -1.34132
H          1.76544        5.63265       -1.83974
H          3.37060        4.84248       -1.98252
H          2.77210        5.38588       -0.37545
C          0.57992        3.66109       -0.17497
H          0.86443        4.12280        0.79672
H          0.14228        2.65962        0.03256
H         -0.21395        4.29497       -0.62950
C          2.26378       -0.41169       -4.40048
H          2.86610       -0.78732       -3.54499
C          3.22112       -0.25782       -5.60355
H          2.68234        0.10582       -6.50677
H          3.68562       -1.23591       -5.85951
H          4.03940        0.46397       -5.38784
C          1.17218       -1.46594       -4.68189
H          0.47839       -1.57639       -3.82010
H          1.63753       -2.45628       -4.88252
H          0.56320       -1.20100       -5.57454
C          4.10110       -1.14908        0.75768
C          4.40509       -2.50388        0.46342
C          4.63124       -3.36449        1.55664
H          4.87100       -4.42394        1.37112
C          4.55971       -2.89724        2.87594
H          4.74038       -3.58988        3.71420
C          4.26557       -1.55137        3.13213
H          4.22001       -1.19669        4.17469
C          4.03309       -0.64158        2.08078
C          4.52191       -3.03392       -0.96585
H          4.19057       -2.22872       -1.65704
C          3.60215       -4.24710       -1.21433
H          3.89411       -5.12393       -0.59537
H          3.65796       -4.56110       -2.27992
H          2.54229       -4.00369       -0.98190
C          5.99030       -3.36565       -1.31549
H          6.65337       -2.48246       -1.18445
H          6.07327       -3.70255       -2.37259
H          6.38599       -4.18030       -0.66905
C          3.73363        0.82480        2.39086
H          3.59192        1.35646        1.42517
C          4.91606        1.50407        3.11587
H          5.10306        1.04770        4.11328
H          4.70391        2.58445        3.27658
H          5.85699        1.42363        2.52861
C          2.41959        0.97666        3.18548
H          1.56375        0.52253        2.63896
H          2.19033        2.05250        3.35338
H          2.48645        0.48745        4.18277
120 
Pyrylium Complex Formation, Entry 5 (Table S4), 12, SCF Energy (au) (RI)PBE0/def2-TZVPP = -2483.834778287
C         -1.15458        0.00368       -0.77950
C         -2.11298        0.00597        0.30320
C         -3.95010       -0.14847       -1.31493
C         -3.52057       -0.04155        0.01659
C         -1.66125        0.08255        1.70240
C         -2.25384        0.96961        2.63700
C         -0.63673       -0.76847        2.19310
C         -1.87651        0.99941        3.97666
H         -3.00819        1.69640        2.29760
C         -0.28030       -0.78873        3.54061
H         -0.15336       -1.48250        1.50787
C         -0.89672        0.09122        4.48373
H         -2.35748        1.73148        4.63966
H          0.48586       -1.50630        3.86420
C         -5.29275       -0.38888       -1.83535
C         -6.25823       -1.16377       -1.13632
C         -5.66069        0.09907       -3.12018
C         -7.52073       -1.41005       -1.66836
H         -6.00247       -1.62996       -0.17282
C         -6.92284       -0.12866       -3.65673
H         -4.93548        0.68956       -3.70076
C         -7.90519       -0.88978       -2.94477
H         -8.21247       -2.03938       -1.09205
H         -7.15470        0.29383       -4.64398
C         -1.68462        0.03494       -2.06571
O         -3.02589       -0.05013       -2.30300
C         -0.95382        0.17558       -3.36543
H         -1.27271        1.10401       -3.89139
H          0.13885        0.22550       -3.19499
H         -1.18728       -0.67894       -4.03982
C         -4.56104       -0.08850        1.14047
O         -4.59605       -1.04379        1.89937
C         -5.52124        1.08654        1.25114
H         -4.97593        2.05630        1.25351
H         -6.20533        1.11114        0.37402
H         -6.12199        0.98177        2.17742
N         -9.15419       -1.11757       -3.46706
N         -0.56859        0.06454        5.82145
C         -1.25967        0.93778        6.76167
H         -0.84601        0.78255        7.77701
H         -1.12053        2.01194        6.50057
H         -2.35545        0.73011        6.80011
C          0.35454       -0.94299        6.32570
H          0.49158       -0.80158        7.41544
H         -0.02521       -1.97877        6.15646
H          1.35373       -0.86083        5.84072
C         -9.50280       -0.60620       -4.78801
H        -10.54205       -0.89989       -5.03089
H         -9.44393        0.50622       -4.82881
H         -8.83644       -1.01949       -5.58026
C        -10.13496       -1.89053       -2.71272
H        -11.08414       -1.93066       -3.28087
H         -9.79429       -2.93803       -2.53965
H        -10.34873       -1.42631       -1.72263
Au         0.92039        0.14868       -0.60607
N          3.66565        0.97390       -1.66924
N          3.94668       -0.03747        0.22775
C          2.97169        0.36218       -0.65171
C          5.03553        0.95973       -1.42634
H          5.75201        1.40568       -2.12417
C          5.21390        0.31851       -0.22933
H          6.11934        0.08064        0.33882
C          3.07611        1.53761       -2.86695
C          2.59007        2.87038       -2.82669
C          2.04393        3.39333       -4.01697
H          1.65508        4.42461       -4.02554
C          1.99773        2.63113       -5.19215
H          1.57411        3.06521       -6.11275
C          2.49976        1.32224       -5.20352
H          2.46809        0.73906       -6.13821
C          3.05190        0.74172       -4.04339
C          2.65282        3.73831       -1.57003
H          3.13439        3.13989       -0.76690
C          3.52634        4.99262       -1.79146
H          3.09003        5.66792       -2.56060
H          4.55301        4.72342       -2.12354
H          3.61304        5.57480       -0.84738
C          1.24112        4.11146       -1.06952
H          1.30740        4.70118       -0.12840
H          0.63880        3.19809       -0.86452
H          0.69222        4.72954       -1.81482
C          3.62459       -0.67593       -4.09587
H          3.90913       -0.96737       -3.06182
C          4.90664       -0.72282       -4.95757
H          4.69232       -0.46071       -6.01754
H          5.34820       -1.74391       -4.94475
H          5.67743       -0.01201       -4.58700
C          2.58914       -1.71098       -4.58314
H          1.68301       -1.71163       -3.93929
H          3.02704       -2.73325       -4.55760
H          2.26763       -1.51594       -5.63026
C          3.75098       -0.74855        1.47428
C          3.65300       -2.16434        1.44153
C          3.54962       -2.83171        2.67944
H          3.47294       -3.93100        2.69662
C          3.56932       -2.12445        3.88949
H          3.51393       -2.67184        4.84503
C          3.67027       -0.72619        3.88715
H          3.69240       -0.18130        4.84513
C          3.75608       -0.00183        2.68087
C          3.67193       -2.96799        0.14137
H          3.83415       -2.25611       -0.69646
C          2.31391       -3.65840       -0.10941
H          2.07290       -4.39079        0.69316
H          2.33188       -4.21121       -1.07476
H          1.49002       -2.91139       -0.15610
C          4.83679       -3.98118        0.11022
H          5.81766       -3.48246        0.27106
H          4.87224       -4.49761       -0.87445
H          4.72477       -4.76520        0.89158
C          3.85130        1.52377        2.70933
H          3.91553        1.88064        1.65898
C          5.12583        2.00570        3.43562
H          5.12156        1.71558        4.50990
H          5.20203        3.11462        3.39004
H          6.04580        1.58079        2.97731
C          2.58011        2.15322        3.31919
H          1.66790        1.83005        2.77241
H          2.63977        3.26345        3.27405
H          2.45446        1.86800        4.38746
120 
Pyrylium Complex Formation, Entry 5 (Table S4), TSNQ, SCF Energy (au) (RI)PBE0/def2-TZVPP = -2483.728569956
O          0.45630       -0.69339       -0.11085
C          2.37454       -0.64202       -0.11101
C          2.83933        0.58172       -0.13015
C          2.08037        1.85233       -0.40549
O          2.16945        2.41529       -1.48976
C          2.63990       -2.04931       -0.07938
C          3.36072       -2.67418       -1.13366
C          3.61796       -4.04312       -1.12702
C          3.14674       -4.87932       -0.06589
C          2.41483       -4.24715        0.99078
C          2.17158       -2.87769        0.97872
C         -0.21320       -0.78904       -1.19296
C          0.27101       -0.37935       -2.44391
C          0.60780        0.08448       -3.54718
C          1.01788        0.64096       -4.76749
C          2.13516        1.53094       -4.81769
C          2.53709        2.10503       -6.01543
C          1.85376        1.82109       -7.24435
C          0.73185        0.92882       -7.18691
C          0.32580        0.36560       -5.98576
H          3.72820       -2.05610       -1.96790
H          4.19057       -4.47118       -1.96118
H          2.03268       -4.83938        1.83369
H          1.59994       -2.42291        1.80262
H          2.64700        1.78373       -3.87521
H          3.38956        2.79776       -6.00237
H          0.17107        0.68099       -8.09831
H         -0.54240       -0.31202       -5.96974
C          1.26533        2.40643        0.74725
H          0.53121        1.64551        1.09207
H          1.93686        2.62338        1.60797
H          0.74603        3.33464        0.43235
C         -1.59701       -1.39414       -1.10113
H         -2.30468       -0.91098       -1.80640
H         -1.53386       -2.47447       -1.36980
H         -1.97256       -1.31839       -0.06011
N          2.25140        2.38629       -8.42880
N          3.38411       -6.23469       -0.06008
C          4.11245       -6.85499       -1.15910
H          4.19556       -7.94365       -0.97530
H          3.59248       -6.71171       -2.13519
H          5.14508       -6.44505       -1.25517
C          2.88631       -7.06294        1.03156
H          3.18331       -8.11519        0.85720
H          3.30713       -6.74831        2.01479
H          1.77409       -7.02962        1.10516
C          3.39092        3.29770       -8.46402
H          4.32491        2.80053       -8.11485
H          3.55451        3.63768       -9.50456
H          3.21761        4.19888       -7.83173
C          1.52892        2.09630       -9.66414
H          0.46294        2.41461       -9.60202
H          2.00036        2.64667      -10.50069
H          1.55554        1.01002       -9.91056
Au         4.86919        0.91352        0.26797
N          7.96146        0.73526        0.36715
N          7.22585        2.50483        1.38834
C          6.80704        1.39509        0.70001
C          9.07909        1.42001        0.83862
H         10.09584        1.04875        0.67208
C          8.61399        2.53688        1.48349
H          9.13865        3.34711        2.00077
C          8.03884       -0.50603       -0.37633
C          8.12601       -0.44381       -1.79119
C          8.23867       -1.66615       -2.48423
H          8.30950       -1.66003       -3.58412
C          8.26957       -2.88846       -1.79920
H          8.36755       -3.83110       -2.36262
C          8.18306       -2.91564       -0.40073
H          8.20958       -3.88374        0.12534
C          8.06665       -1.72629        0.34695
C          8.09393        0.87429       -2.56424
H          8.06358        1.70313       -1.82449
C          9.36446        1.07295       -3.41841
H          9.44768        0.30601       -4.22024
H         10.28678        1.01425       -2.79994
H          9.34651        2.06988       -3.91204
C          6.81230        0.98585       -3.41822
H          6.77836        1.96917       -3.93817
H          5.90118        0.89787       -2.78552
H          6.77037        0.19035       -4.19558
C          7.96223       -1.78624        1.87059
H          7.94694       -0.74264        2.25258
C          9.18242       -2.48566        2.50705
H          9.24403       -3.55732        2.21413
H          9.11346       -2.44852        3.61677
H         10.13654       -1.99944        2.20696
C          6.63691       -2.44655        2.30884
H          5.76035       -1.91015        1.88331
H          6.54659       -2.43605        3.41789
H          6.58113       -3.50660        1.97522
C          6.35425        3.51539        1.95610
C          5.89384        3.34045        3.28714
C          5.07248        4.35335        3.82281
H          4.69352        4.25432        4.85305
C          4.73262        5.48624        3.07082
H          4.09288        6.26760        3.51287
C          5.20580        5.62994        1.75954
H          4.93050        6.52628        1.18048
C          6.02747        4.64923        1.16762
C          6.24523        2.11572        4.13169
H          6.92140        1.46927        3.53136
C          4.98758        1.27855        4.45097
H          4.26208        1.85120        5.07080
H          5.26476        0.36263        5.01877
H          4.46970        0.96418        3.51757
C          7.00847        2.50479        5.41628
H          7.93031        3.08253        5.18561
H          7.30703        1.59352        5.98043
H          6.38304        3.12634        6.09478
C          6.53406        4.83797       -0.26208
H          7.10177        3.92524       -0.54548
C          7.50842        6.03297       -0.35864
H          7.00217        6.99218       -0.11004
H          7.91186        6.12396       -1.39163
H          8.36919        5.91844        0.33635
C          5.37103        4.97720       -1.26761
H          4.67910        4.10824       -1.21815
H          5.76759        5.04503       -2.30513
H          4.77419        5.89749       -1.08082
120 
Pyrylium Complex Formation, Entry 5 (Table S4), Q, SCF Energy (au) (RI)PBE0/def2-TZVPP = -2483.740787210
O          0.61347       -0.69057       -0.20997
C          2.08271       -0.74264       -0.21168
C          2.77488        0.42447       -0.23946
C          2.13423        1.76233       -0.44168
O          2.30012        2.39255       -1.48891
C          2.51408       -2.14308       -0.08820
C          3.83983       -2.54127       -0.39393
C          4.25974       -3.86672       -0.28231
C          3.36792       -4.89501        0.15095
C          2.03142       -4.49835        0.45180
C          1.62550       -3.16833        0.32860
C         -0.09405       -0.43374       -1.29215
C          0.45214       -0.05823       -2.49922
C          0.83585        0.40584       -3.59340
C          1.30488        0.94576       -4.78676
C          2.64385        1.44878       -4.87898
C          3.11619        2.00137       -6.05662
C          2.28612        2.08399       -7.22716
C          0.94130        1.58603       -7.12692
C          0.46802        1.04316       -5.94525
H          4.55872       -1.78441       -0.75033
H          5.29802       -4.10370       -0.55356
H          1.29276       -5.23813        0.79060
H          0.58573       -2.91658        0.58667
H          3.27664        1.42305       -3.97873
H          4.14329        2.38984       -6.07715
H          0.26562        1.63189       -7.99154
H         -0.56664        0.66986       -5.89314
C          1.36574        2.36122        0.72938
H          0.63915        1.63504        1.15516
H          2.08362        2.60800        1.54405
H          0.85190        3.29115        0.40859
C         -1.57784       -0.54274       -1.08791
H         -1.92640        0.30248       -0.45078
H         -2.12088       -0.50504       -2.05195
H         -1.82179       -1.48454       -0.54970
N          2.75453        2.62269       -8.39237
N          3.77589       -6.21028        0.26263
C          5.14427       -6.57787       -0.06107
H          5.28070       -7.66507        0.10097
H          5.39739       -6.35692       -1.12574
H          5.88197       -6.04198        0.58278
C          2.83252       -7.23206        0.69003
H          3.34294       -8.21466        0.71773
H          2.43134       -7.02808        1.71106
H          1.96527       -7.31798       -0.00721
C          4.12405        3.12838       -8.47648
H          4.86728        2.32641       -8.26674
H          4.31002        3.50840       -9.49880
H          4.29523        3.96479       -7.76135
C          1.88993        2.71214       -9.56904
H          0.99399        3.34269       -9.37028
H          2.45438        3.17255      -10.40183
H          1.54766        1.70587       -9.90052
Au         4.79636        0.72225        0.14329
N          7.91392        0.60920        0.30350
N          7.10824        2.38765        1.24978
C          6.73128        1.24016        0.59712
C          9.00305        1.34821        0.76073
H         10.03376        1.00695        0.61791
C          8.49307        2.47100        1.35914
H          8.98438        3.31528        1.85420
C          8.04479       -0.66331       -0.37484
C          8.08115       -0.67828       -1.79337
C          8.24603       -1.92914       -2.42212
H          8.27691       -1.98257       -3.52257
C          8.38371       -3.10559       -1.67268
H          8.52463       -4.07059       -2.18690
C          8.35120       -3.05662       -0.27213
H          8.46899       -3.98786        0.30563
C          8.17785       -1.83641        0.41288
C          7.95215        0.59055       -2.63571
H          7.90073        1.45655       -1.94140
C          9.18305        0.80565       -3.54241
H          9.28181        0.00084       -4.30442
H         10.12579        0.82815       -2.95314
H          9.09784        1.77217       -4.08718
C          6.64022        0.58819       -3.44969
H          6.54563        1.53422       -4.02893
H          5.75625        0.50355       -2.77824
H          6.60962       -0.25804       -4.17215
C          8.15686       -1.81224        1.94133
H          7.93144       -0.77217        2.26125
C          9.53708       -2.18494        2.52678
H          9.82386       -3.22705        2.26159
H          9.52105       -2.11285        3.63690
H         10.33867       -1.51123        2.15183
C          7.04071       -2.70974        2.51592
H          6.04588       -2.43490        2.10331
H          6.99799       -2.60832        3.62300
H          7.21868       -3.78474        2.28909
C          6.19773        3.37923        1.78885
C          5.74377        3.22152        3.12425
C          4.88835        4.21851        3.63637
H          4.51356        4.13146        4.66922
C          4.50962        5.32023        2.85733
H          3.84463        6.09056        3.28123
C          4.97423        5.44596        1.54093
H          4.66654        6.31676        0.94002
C          5.82751        4.47913        0.97170
C          6.13245        2.02772        3.99639
H          6.84445        1.39978        3.41826
C          4.90471        1.14468        4.30923
H          4.14507        1.69892        4.90456
H          5.20855        0.25194        4.89984
H          4.41802        0.79106        3.37309
C          6.85787        2.46865        5.28593
H          7.75713        3.08299        5.06042
H          7.18708        1.57941        5.86788
H          6.19574        3.07121        5.94654
C          6.33601        4.65068       -0.45948
H          6.83495        3.70255       -0.75613
C          7.39444        5.77439       -0.53719
H          6.95831        6.75839       -0.25408
H          7.79299        5.86588       -1.57225
H          8.25249        5.58039        0.14343
C          5.18960        4.89168       -1.46412
H          4.41551        4.09529       -1.41013
H          5.59307        4.91368       -2.50110
H          4.68676        5.86894       -1.28981
76 
Pyrylium Complex Formation, Entry 6 (Table S4), B47 (JohnPhos), SCF Energy (au) (RI)PBE0/def2-TZVPP = -1849.086732006
Au         0.88298       -0.39122       -0.36492
C          3.31118        0.82756       -1.19236
C          3.84529        2.10256       -1.04562
C          2.77798       -0.32946       -1.32868
C          5.00584        4.71929       -0.78596
C          5.34937        3.65692        0.12099
C          4.78977        2.39825       -0.00626
C          3.49463        3.16506       -1.94488
C          4.05283        4.42469       -1.82250
H          6.06887        3.83137        0.93227
H          5.07105        1.60201        0.70040
H          2.76959        2.96540       -2.74940
H          3.75461        5.20193       -2.53891
C          3.17310       -1.55088       -2.14341
C          4.66435       -1.73259       -2.35835
O          2.33721       -2.31764       -2.58484
H          5.09927       -0.82491       -2.83324
H          4.84417       -2.62016       -2.99754
H          5.17382       -1.86497       -1.37795
N          5.56261        5.95858       -0.66794
C          6.53223        6.23900        0.39236
H          6.86241        7.29194        0.31461
H          6.08576        6.09215        1.40152
H          7.43164        5.58900        0.30371
C          5.20444        7.02571       -1.60398
H          5.46356        6.75204       -2.65144
H          4.11736        7.26093       -1.55677
H          5.76444        7.94298       -1.34180
P         -1.35211       -0.61923        0.34870
C         -1.58371       -1.65819        1.86816
C         -2.02737        1.14663        0.76544
C         -2.26510       -1.52501       -1.08607
C         -0.51282       -2.30423        2.55449
C         -2.89718       -1.78522        2.38953
C         -3.56374        1.28202        0.74975
C         -1.43191        2.14270       -0.25712
C         -1.47764        1.48677        2.16906
C         -2.23191       -0.61911       -2.33602
C         -1.43784       -2.80413       -1.35558
C         -3.71819       -1.93369       -0.76970
C         -0.81044       -3.04354        3.72557
C          0.93890       -2.28706        2.16729
C         -3.16780       -2.52356        3.54931
H         -3.73803       -1.29319        1.88234
H         -3.82763        2.32812        1.02739
H         -4.06816        0.62146        1.48415
H         -3.99579        1.09450       -0.25574
H         -1.76290        1.93985       -1.29658
H         -0.31989        2.13311       -0.24158
H         -1.77089        3.17031        0.00783
H         -0.37216        1.36517        2.21899
H         -1.93313        0.86037        2.96465
H         -1.70992        2.55177        2.39842
H         -2.90272        0.26135       -2.23963
H         -1.20307       -0.26253       -2.56504
H         -2.58533       -1.20698       -3.21323
H         -1.40480       -3.46893       -0.46463
H         -1.92354       -3.37613       -2.17884
H         -0.39480       -2.57786       -1.67118
H         -4.15334       -2.40349       -1.68108
H         -3.77306       -2.68891        0.04161
H         -4.36769       -1.07405       -0.50437
H          0.01986       -3.54266        4.25089
C         -2.11467       -3.15897        4.22359
C          1.83759       -1.42083        2.83254
C          1.46258       -3.25285        1.27759
H         -4.20207       -2.59878        3.92198
H         -2.30598       -3.74510        5.13710
H          1.44478       -0.67993        3.54839
C          3.22172       -1.51637        2.61043
H          0.77981       -3.95416        0.77194
C          2.84793       -3.35062        1.06015
H          3.90791       -0.84300        3.15047
C          3.73121       -2.48507        1.72797
H          3.23580       -4.12270        0.37579
H          4.81941       -2.57836        1.57632
103 
Pyrylium Complex Formation, Entry 6 (Table S4), TSN12, SCF Energy (au) (RI)PBE0/def2-TZVPP = -2443.602657239
C         -0.99393       -1.17272       -0.26348
C         -1.62623       -0.66899        0.75468
Au         0.98157       -0.44502       -0.52515
C         -4.38621       -1.31014        0.19710
C         -3.53120       -1.80834        0.97497
C         -1.72912        0.17808        1.89349
C         -2.32862        1.46803        1.81462
C         -1.24596       -0.24664        3.16643
C         -2.42392        2.29389        2.92894
H         -2.71888        1.81557        0.84519
C         -1.33815        0.57149        4.28701
H         -0.78924       -1.24489        3.25610
C         -1.93251        1.87328        4.20816
H         -2.88588        3.28365        2.80995
H         -0.93984        0.19914        5.24086
C         -5.31042       -0.71121       -0.66962
C         -6.42893        0.01363       -0.14959
C         -5.20161       -0.83174       -2.09095
C         -7.38709        0.56517       -0.98813
H         -6.53554        0.12434        0.94125
C         -6.15831       -0.28169       -2.93200
H         -4.32914       -1.35736       -2.50818
C         -7.29136        0.42915       -2.41298
H         -8.23090        1.10430       -0.53631
H         -6.02869       -0.40131       -4.01641
C         -1.39774       -2.22758       -1.26330
O         -2.17228       -1.97263       -2.17510
C         -0.78061       -3.59208       -1.05058
H          0.32968       -3.51929       -1.04489
H         -1.08688       -3.95793       -0.04349
H         -1.11669       -4.28958       -1.84459
C         -3.23202       -2.86753        1.96038
O         -2.19737       -3.52621        1.94837
C         -4.31250       -3.06930        3.01261
H         -4.46558       -2.13054        3.59060
H         -5.28331       -3.31489        2.52719
H         -4.01242       -3.88909        3.69645
N         -8.24321        0.95891       -3.24489
N         -2.02766        2.68380        5.31281
C         -2.63958        4.00391        5.20634
H         -2.61093        4.50107        6.19490
H         -2.09543        4.65269        4.48173
H         -3.70524        3.94141        4.88518
C         -1.53326        2.22468        6.60672
H         -1.70200        3.01435        7.36378
H         -2.06153        1.30453        6.94795
H         -0.44053        2.00735        6.57697
C         -8.13256        0.79328       -4.69169
H         -9.00138        1.27307       -5.18142
H         -7.20758        1.26920       -5.09111
H         -8.12565       -0.28215       -4.98207
C         -9.38516        1.68211       -2.69294
H        -10.03179        2.03048       -3.52082
H        -10.00004        1.03375       -2.02718
H         -9.06318        2.57578       -2.11060
P          3.27171        0.14084       -0.67843
C          3.70832        1.44004       -1.93409
C          3.79040        0.84493        1.04948
C          4.21658       -1.45377       -1.21253
C          2.75197        2.03810       -2.80747
C          5.05821        1.86928       -2.01460
C          5.30318        0.82723        1.34830
C          3.06259        0.02814        2.14300
C          3.26098        2.29678        1.08021
C          4.01250       -2.52796       -0.12216
C          3.53140       -1.91014       -2.52160
C          5.72283       -1.27084       -1.48901
C          3.19449        3.02337       -3.72346
C          1.28262        1.73435       -2.84441
C          5.47317        2.84908       -2.92676
H          5.81312        1.43284       -1.34718
H          5.46933        1.28160        2.35191
H          5.89886        1.42317        0.62708
H          5.71518       -0.20321        1.38768
H          3.37820       -1.03536        2.16541
H          1.95813        0.05629        2.01545
H          3.30504        0.46970        3.13679
H          2.17457        2.34286        0.84172
H          3.80271        2.95865        0.37192
H          3.39820        2.70895        2.10607
H          4.58898       -2.30633        0.80135
H          2.94032       -2.64778        0.15093
H          4.37574       -3.50759       -0.50808
H          3.63366       -1.15141       -3.32809
H          4.01821       -2.84659       -2.87802
H          2.44894       -2.11940       -2.37380
H          6.15575       -2.26759       -1.73447
H          5.91138       -0.61210       -2.36183
H          6.28369       -0.87823       -0.61602
H          2.45037        3.47807       -4.39732
C          4.53363        3.42889       -3.79214
C          0.37185        2.57198       -2.16238
C          0.77241        0.70775       -3.67166
H          6.53137        3.15522       -2.95782
H          4.84073        4.19843       -4.51903
H          0.75671        3.39222       -1.53401
C         -1.01390        2.37544       -2.29187
H          1.47090        0.06528       -4.23216
C         -0.61305        0.51260       -3.79834
H         -1.71058        3.04129       -1.75591
C         -1.50964        1.34472       -3.10709
H         -0.99518       -0.29840       -4.43813
H         -2.59516        1.18480       -3.20291
103 
Pyrylium Complex Formation, Entry 6 (Table S4), 12, SCF Energy (au) (RI)PBE0/def2-TZVPP = -2443.713147288
C         -1.30753       -0.55555       -0.67420
C         -2.32691        0.09831        0.11040
Au         0.74847       -0.40686       -0.32421
C         -4.03925       -0.70845       -1.44756
C         -3.69683        0.05208       -0.31670
C         -1.95450        0.82227        1.33877
C         -2.40954        2.13297        1.62855
C         -1.13178        0.20273        2.31519
C         -2.07157        2.79277        2.80788
H         -3.01333        2.67745        0.88573
C         -0.82357        0.82691        3.52329
H         -0.78449       -0.82886        2.14529
C         -1.28283        2.14957        3.81220
H         -2.43032        3.82081        2.95396
H         -0.23099        0.27022        4.26232
C         -5.36225       -1.04244       -1.96287
C         -6.49957       -1.18649       -1.12143
C         -5.54564       -1.30523       -3.34973
C         -7.74570       -1.53784       -1.63121
H         -6.40109       -1.07454       -0.03110
C         -6.78780       -1.64353       -3.87332
H         -4.68673       -1.22082       -4.03293
C         -7.93977       -1.76694       -3.03057
H         -8.57847       -1.66197       -0.92576
H         -6.86991       -1.81247       -4.95571
C         -1.72785       -1.19697       -1.83262
O         -3.04433       -1.26969       -2.18120
C         -0.87995       -1.86559       -2.87015
H         -0.70017       -1.17521       -3.72655
H          0.10643       -2.13341       -2.44298
H         -1.38412       -2.77348       -3.26546
C         -4.80927        0.71745        0.49715
O         -5.01530        0.37018        1.64911
C         -5.59486        1.83253       -0.17736
H         -4.97340        2.75794       -0.18527
H         -5.84162        1.60020       -1.23449
H         -6.51856        2.03876        0.40066
N         -9.16945       -2.09967       -3.54023
N         -0.98460        2.77430        5.00184
C         -1.50314        4.10807        5.27909
H         -1.16870        4.42923        6.28447
H         -1.13271        4.85794        4.54156
H         -2.61785        4.13021        5.26565
C         -0.19208        2.08504        6.01122
H         -0.05955        2.74739        6.88846
H         -0.68713        1.14868        6.36092
H          0.82108        1.81817        5.62935
C         -9.32665       -2.36853       -4.96578
H        -10.38250       -2.62699       -5.17444
H         -9.06391       -1.47948       -5.58456
H         -8.69314       -3.22366       -5.29686
C        -10.32522       -2.20908       -2.65603
H        -11.22427       -2.44497       -3.25710
H        -10.19501       -3.01910       -1.90104
H        -10.51720       -1.25499       -2.11380
P          3.11811       -0.41014        0.01235
C          4.10163        0.74976       -1.06483
C          3.50697        0.09610        1.83279
C          3.73020       -2.19584       -0.44646
C          3.51643        1.64117       -2.01500
C          5.51704        0.68081       -0.99490
C          4.99882        0.26966        2.18232
C          2.87419       -0.95621        2.76887
C          2.79834        1.45521        2.03356
C          2.67773       -3.20841        0.06511
C          3.75184       -2.24191       -1.99150
C          5.10847       -2.60847        0.10810
C          4.37562        2.39672       -2.85236
C          2.05308        1.88695       -2.23212
C          6.34720        1.44686       -1.82420
H          5.99466       -0.00056       -0.27915
H          5.07825        0.51138        3.26732
H          5.46315        1.11175        1.62846
H          5.59934       -0.64689        2.00866
H          3.42821       -1.91899        2.75637
H          1.81122       -1.15665        2.51070
H          2.90508       -0.57493        3.81534
H          1.70210        1.38477        1.86041
H          3.21782        2.23844        1.36444
H          2.95903        1.79540        3.08266
H          2.60821       -3.23152        1.17223
H          1.66293       -2.98959       -0.33380
H          2.96996       -4.22932       -0.27186
H          4.55487       -1.60684       -2.42138
H          3.93281       -3.29073       -2.32061
H          2.78104       -1.91416       -2.42701
H          5.33612       -3.64011       -0.24595
H          5.93619       -1.96184       -0.24756
H          5.12821       -2.63712        1.21807
H          3.91685        3.08458       -3.58098
C          5.77049        2.31016       -2.76693
C          1.28303        2.62970       -1.30784
C          1.46175        1.52737       -3.46525
H          7.44214        1.36107       -1.73370
H          6.40317        2.91964       -3.43251
H          1.73698        2.95223       -0.35804
C         -0.03758        3.00263       -1.60909
H          2.05663        0.96604       -4.20488
C          0.13789        1.89242       -3.76206
H         -0.61218        3.59598       -0.87946
C         -0.61510        2.63478       -2.83591
H         -0.30009        1.61332       -4.73508
H         -1.64616        2.94067       -3.07853
103 
Pyrylium Complex Formation, Entry 6 (Table S4), TSNQ, SCF Energy (au) (RI)PBE0/def2-TZVPP = -2443.606679200
O          0.55261        0.26850       -0.51468
C          2.47462        0.21007       -0.40825
C          3.03743        1.29315       -0.87892
Au         5.10211        1.55675       -0.56560
C          2.41442        2.39341       -1.69407
O          2.63352        2.48498       -2.89594
C          2.63279       -1.08232        0.18918
C          3.35336       -2.10639       -0.48474
C          3.52817       -3.36757        0.08031
C          2.96748       -3.69025        1.35697
C          2.22411       -2.66278        2.02344
C          2.06435       -1.40398        1.45319
C         -0.07154       -0.19038       -1.52775
C          0.51047       -0.33937       -2.79608
C          0.92971       -0.37085       -3.96616
C          1.43352       -0.36741       -5.27515
C          2.62063        0.36279       -5.59245
C          3.11697        0.39055       -6.88800
C          2.46419       -0.31711       -7.95160
C          1.27177       -1.04601       -7.62714
C          0.77212       -1.06220       -6.33299
H          3.78299       -1.89040       -1.47596
H          4.10173       -4.11789       -0.48117
H          1.76522       -2.85624        3.00279
H          1.47806       -0.63958        1.98621
H          3.11212        0.93883       -4.79181
H          4.02148        0.98096       -7.08846
H          0.73023       -1.60099       -8.40515
H         -0.14852       -1.62560       -6.11349
C          1.56131        3.38740       -0.93182
H          0.71961        2.85601       -0.43550
H          2.16717        3.85291       -0.12226
H          1.17693        4.16663       -1.62140
C         -1.52737       -0.56242       -1.34583
H         -2.17272        0.13792       -1.92241
H         -1.72016       -1.58412       -1.74055
H         -1.79906       -0.51295       -0.27223
N          2.95533       -0.29271       -9.23146
N          3.13087       -4.93444        1.91919
C          3.87792       -5.96618        1.21080
H          3.90291       -6.88699        1.82489
H          3.40874       -6.22069        0.23169
H          4.93146       -5.65546        1.01916
C          2.53914       -5.23766        3.21693
H          2.78836       -6.27901        3.49818
H          2.92968       -4.56599        4.01628
H          1.42809       -5.14521        3.19893
C          4.16316        0.46571       -9.54265
H          5.03939        0.09821       -8.96084
H          4.39761        0.35362      -10.61852
H          4.03365        1.55213       -9.33080
C          2.26350       -1.00644      -10.30130
H          1.22732       -0.62407      -10.44866
H          2.81621       -0.86717      -11.25001
H          2.20689       -2.09988      -10.09541
P          7.44449        1.91275       -0.54098
C          8.18428        2.66129        0.99260
C          8.30114        0.19490       -0.80893
C          7.79488        3.19965       -1.93631
C          7.40696        3.17493        2.07320
C          9.59550        2.78934        1.05715
C          9.72563        0.23549       -1.39980
C          7.40598       -0.63680       -1.75833
C          8.32014       -0.48958        0.57643
C          7.34157        2.59444       -3.28258
C          6.90175        4.41545       -1.59427
C          9.25689        3.67749       -2.03838
C          8.07744        3.82214        3.14082
C          5.91826        3.07363        2.22429
C         10.23921        3.41386        2.13390
H         10.21727        2.39660        0.24144
H         10.10114       -0.81001       -1.48544
H         10.45211        0.78181       -0.76426
H          9.74786        0.67239       -2.42034
H          7.31398       -0.18282       -2.76687
H          6.38105       -0.76806       -1.34777
H          7.86040       -1.64648       -1.88426
H          7.30480       -0.52247        1.03117
H          9.00560        0.01534        1.28934
H          8.66716       -1.54136        0.45560
H          8.01644        1.78208       -3.62845
H          6.30274        2.19857       -3.23071
H          7.36092        3.39215       -4.05994
H          7.16741        4.86113       -0.61067
H          7.04815        5.20142       -2.37018
H          5.82265        4.14629       -1.57760
H          9.33362        4.38988       -2.89165
H          9.58293        4.22390       -1.12904
H          9.97359        2.85389       -2.23540
H          7.47037        4.21956        3.97032
C          9.47186        3.94641        3.18044
C          5.31855        1.86719        2.65424
C          5.11117        4.22744        2.11037
H         11.33863        3.48845        2.14672
H          9.95700        4.45001        4.03239
H          5.94181        0.96704        2.78138
C          3.94943        1.81905        2.96459
H          5.56886        5.18013        1.79628
C          3.73943        4.17569        2.41229
H          3.50452        0.87235        3.31137
C          3.15578        2.97244        2.84480
H          3.12760        5.08914        2.32720
H          2.08361        2.93681        3.09828
103 
Pyrylium Complex Formation, Entry 6 (Table S4), Q, SCF Energy (au) (RI)PBE0/def2-TZVPP = -2443.620021433
O          0.52428        0.36960       -0.60426
C          1.99907        0.24001       -0.52112
C          2.78326        1.22287       -1.01482
Au         4.83894        1.40430       -0.70643
C          2.28503        2.38043       -1.82092
O          2.51593        2.46267       -3.02928
C          2.31886       -1.00156        0.20222
C          3.49867       -1.73200       -0.07884
C          3.82739       -2.90131        0.61039
C          2.97881       -3.42206        1.63472
C          1.77792       -2.69736        1.90261
C          1.46293       -1.53110        1.20125
C         -0.15163        0.09404       -1.70046
C          0.43560       -0.09682       -2.93082
C          0.87858       -0.15065       -4.09766
C          1.42139       -0.17649       -5.37738
C          2.76209        0.28230       -5.59998
C          3.31342        0.27206       -6.86868
C          2.56800       -0.20519       -8.00199
C          1.22035       -0.65360       -7.77423
C          0.66602       -0.63085       -6.50710
H          4.16378       -1.37615       -0.88258
H          4.75023       -3.42921        0.33188
H          1.07764       -3.04677        2.67416
H          0.52957       -1.00335        1.45275
H          3.32060        0.68992       -4.74279
H          4.33556        0.65244       -6.99835
H          0.60812       -1.02019       -8.60902
H         -0.36832       -0.97810       -6.35790
C          1.56237        3.49093       -1.07219
H          0.66436        3.09276       -0.54920
H          2.22858        3.90054       -0.28024
H          1.27080        4.29720       -1.77654
C         -1.63641        0.00649       -1.49710
H         -1.98682        0.87889       -0.90337
H         -2.17939       -0.03470       -2.46085
H         -1.87240       -0.90849       -0.90623
N          3.11541       -0.22503       -9.25263
N          3.29732       -4.57563        2.32358
C          4.52768       -5.28903        2.02000
H          4.61816       -6.16624        2.69008
H          4.54998       -5.66071        0.96741
H          5.42824       -4.64879        2.17580
C          2.39180       -5.09168        3.33903
H          2.81665       -6.01790        3.77290
H          2.24113       -4.36455        4.17194
H          1.38921       -5.34190        2.91739
C          4.48648        0.23715       -9.46906
H          5.21406       -0.35855       -8.87344
H          4.74482        0.12298      -10.53873
H          4.60253        1.31110       -9.19862
C          2.33553       -0.69528      -10.39820
H          1.42755       -0.07099      -10.55711
H          2.95693       -0.63450      -11.31147
H          2.01891       -1.75449      -10.26745
P          7.19118        1.78538       -0.62699
C          7.88894        2.55188        0.92067
C          8.09183        0.09126       -0.83911
C          7.55359        3.06341       -2.04331
C          7.09181        2.91545        2.04847
C          9.27031        2.87485        0.94258
C          9.63189        0.11814       -0.76171
C          7.65360       -0.51594       -2.19005
C          7.56394       -0.79073        0.31593
C          6.66471        2.70922       -3.25941
C          7.09902        4.43072       -1.48253
C          9.01747        3.15184       -2.51792
C          7.71439        3.59610        3.12495
C          5.62896        2.64459        2.22914
C          9.86714        3.53655        2.02434
H          9.90553        2.61508        0.08601
H         10.01124       -0.90999       -0.96448
H          9.99519        0.40260        0.24734
H         10.09647        0.79091       -1.51172
H          8.11839        0.00632       -3.05377
H          6.54816       -0.49226       -2.31713
H          7.98162       -1.57989       -2.23384
H          6.45731       -0.89667        0.29037
H          7.85396       -0.38265        1.30902
H          8.01161       -1.80775        0.22958
H          6.93135        1.73011       -3.70938
H          5.58397        2.68491       -2.99809
H          6.81066        3.48864       -4.04248
H          7.75709        4.78959       -0.66311
H          7.12964        5.18582       -2.30110
H          6.05410        4.39132       -1.10058
H          9.08753        3.94071       -3.30188
H          9.72172        3.44235       -1.71204
H          9.37136        2.20518       -2.97897
H          7.09313        3.87125        3.99262
C          9.07991        3.90604        3.12474
C          5.14718        1.34288        2.49802
C          4.72201        3.72713        2.29493
H         10.94472        3.76636        1.99949
H          9.52703        4.43079        3.98478
H          5.84605        0.49190        2.48732
C          3.79728        1.12999        2.82361
H          5.08691        4.75010        2.10399
C          3.36990        3.51258        2.61079
H          3.44319        0.10857        3.03615
C          2.90505        2.21366        2.87940
H          2.67902        4.37054        2.66300
H          1.84750        2.04666        3.14168
50
S, SCF Energy (au) (RI)PBE0/def2-TZVPP = -2997.840518194
P         -0.13291       -0.40490        0.17901
C         -1.95052       -0.58569        0.40832
C         -2.56990       -0.40272        1.66267
C         -2.73535       -0.92325       -0.71747
C         -3.96032       -0.56738        1.78942
H         -1.96920       -0.12029        2.54246
C         -4.12192       -1.09195       -0.58230
H         -2.26041       -1.04211       -1.70630
C         -4.73609       -0.91437        0.67062
H         -4.43936       -0.41683        2.77086
H         -4.72785       -1.35235       -1.46544
H         -5.82688       -1.03790        0.77241
C          0.49088        0.49506        1.65718
C          0.87177       -0.18652        2.83354
C          0.57442        1.90490        1.60443
C          1.31872        0.53884        3.95090
H          0.83184       -1.28740        2.87562
C          1.01797        2.62231        2.72704
H          0.30968        2.44317        0.67795
C          1.38894        1.94188        3.90018
H          1.62048        0.00130        4.86493
H          1.08490        3.72127        2.67692
H          1.74535        2.50780        4.77671
C          0.55755       -2.10720        0.27560
C          1.82013       -2.35744       -0.30635
C         -0.13427       -3.15366        0.92297
C          2.38930       -3.63795       -0.22640
H          2.35177       -1.54905       -0.83638
C          0.44013       -4.43421        0.99633
H         -1.12968       -2.97362        1.36103
C          1.70107       -4.67687        0.42510
H          3.37196       -3.82709       -0.68824
H         -0.10685       -5.24916        1.49840
H          2.14589       -5.68422        0.47848
Au         0.40010        0.68497       -1.75342
N          0.87996        1.76009       -3.49849
S          1.18309        3.41796       -3.35547
O          0.64716        3.82481       -2.03988
O          0.88444        4.16036       -4.58809
S          0.92113        0.94639       -4.98045
O          1.77143        1.62009       -5.97221
O          1.06048       -0.48791       -4.66082
C          3.07637        3.47283       -3.13922
C         -0.87221        1.13158       -5.59962
F          3.69715        2.99229       -4.21657
F          3.43606        4.74849       -2.94511
F          3.43102        2.74862       -2.06375
F         -1.18844        2.41430       -5.77869
F         -1.71942        0.58814       -4.70674
F         -0.98323        0.47497       -6.76140
69 
T, SCF Energy (au) (RI)PBE0/def2-TZVPP = -3458.490805646
C          4.54390        4.95617        0.94256
H          4.89550        5.50160        0.03706
H          3.99920        5.64482        1.61844
H          5.44542        4.53324        1.44127
C          3.65365        3.81954        0.53433
O          2.43009        3.84537        0.84495
C          4.24084        2.77191       -0.23259
C          4.90185        1.92726       -0.84237
C          5.73938        0.96149       -1.46507
C          5.33064        0.24582       -2.62137
C          7.02076        0.71485       -0.89814
C          6.19341       -0.69174       -3.20312
H          4.33977        0.44498       -3.05976
C          7.86387       -0.23831       -1.48345
H          7.31525        1.26858        0.00898
C          7.45784       -0.93769       -2.63513
H          5.87842       -1.23804       -4.10747
H          8.85123       -0.43603       -1.03528
H          8.13082       -1.68080       -3.09415
Au         1.06907        2.19227        0.75638
P         -0.51856        0.57177        0.68154
C          0.17931       -1.09588        0.35279
C         -0.34434       -2.24667        0.97964
C          1.25025       -1.22045       -0.55860
C          0.19321       -3.51093        0.68458
H         -1.16510       -2.15589        1.70933
C          1.78057       -2.48619       -0.85073
H          1.68204       -0.31969       -1.02597
C          1.25238       -3.63245       -0.23086
H         -0.21396       -4.40579        1.18315
H          2.62503       -2.57455       -1.55326
H          1.67853       -4.62480       -0.45236
C         -1.45506        0.44176        2.25735
C         -2.85048        0.22540        2.26842
C         -0.74131        0.54216        3.47408
C         -3.52827        0.10133        3.49303
H         -3.41269        0.16017        1.32276
C         -1.43099        0.41243        4.69068
H          0.34750        0.73245        3.47875
C         -2.81982        0.19281        4.70355
H         -4.61840       -0.06351        3.49848
H         -0.87173        0.49490        5.63686
H         -3.35504        0.09943        5.66309
C         -1.76927        0.86888       -0.63725
C         -2.30656       -0.18920       -1.40064
C         -2.21050        2.19085       -0.86888
C         -3.27969        0.07472       -2.38036
H         -1.96015       -1.22244       -1.23649
C         -3.18740        2.44698       -1.84327
H         -1.77869        3.02395       -0.28834
C         -3.72254        1.38966       -2.60117
H         -3.69113       -0.75607       -2.97693
H         -3.52547        3.48144       -2.01836
H         -4.48336        1.59375       -3.37253
N          4.67744        2.16641        2.81885
S          3.65360        1.18610        3.62914
S          6.30499        2.10499        3.03663
O          2.27926        1.67444        3.30187
O          3.98168        0.86228        5.03160
C          3.72559       -0.49438        2.71940
O          6.85623        0.80659        3.47755
O          6.91627        2.80153        1.87022
C          6.62562        3.31578        4.47041
F          4.79367       -1.20765        3.07399
F          2.61379       -1.19173        3.03266
F          3.74569       -0.31263        1.38163
F          6.03730        2.90153        5.59565
F          6.15468        4.53827        4.15705
F          7.95028        3.40342        4.67127
77 
U, SCF Energy (au) (RI)PBE0/def2-TZVPP = -3592.359785784
P         -1.11266       -0.99044       -0.20218
Au         1.19210       -1.07311       -0.56040
C          4.01338       -0.56330       -0.18159
C          4.80661        0.30037        0.56202
C          3.26278       -1.26458       -0.94108
C          6.48487        2.13168        1.98502
C          6.27052        0.79244        2.46686
C          5.45979       -0.09280        1.77596
C          5.01303        1.63914        0.08725
C          5.82749        2.52184        0.77271
H          6.75477        0.45065        3.39217
H          5.31303       -1.11559        2.15827
H          4.51605        1.96951       -0.84151
H          5.94915        3.52431        0.34002
C          3.59672       -2.13633       -2.15446
C          3.79255       -1.34699       -3.42752
O          3.67172       -3.34484       -2.05556
H          2.94165       -0.64218       -3.57103
H          3.90547       -2.03897       -4.28711
C         -1.65081        0.53368        0.67761
C         -1.71026       -2.39102        0.83488
C         -2.08247       -1.06349       -1.76271
C         -2.61374       -4.59495        2.34236
C         -3.22825       -3.33997        2.49292
C         -2.78101       -2.23904        1.74229
C         -1.08980       -3.65214        0.69356
C         -1.54492       -4.74950        1.44155
H         -2.96435       -5.45571        2.93549
H         -4.06272       -3.21326        3.20229
H         -3.26263       -1.25587        1.87010
H         -0.23915       -3.77133        0.00076
H         -1.05419       -5.72967        1.32536
C         -2.40931        2.84966        2.09002
C         -3.09056        2.48579        0.91712
C         -2.71553        1.33021        0.20956
C         -0.95624        0.91166        1.84868
C         -1.34064        2.06105        2.55439
H         -2.70379        3.75862        2.64005
H         -3.91784        3.10937        0.54048
H         -3.24776        1.05583       -0.71502
H         -0.10322        0.30842        2.20356
H         -0.79276        2.35132        3.46587
C         -3.54190       -1.09455       -4.16876
C         -4.02586       -1.78716       -3.04503
C         -3.30073       -1.77377       -1.84190
C         -1.58979       -0.37514       -2.89498
C         -2.32756       -0.39079       -4.09049
H         -4.11200       -1.10917       -5.11254
H         -4.97398       -2.34691       -3.10368
H         -3.68272       -2.32471       -0.96720
H         -0.63038        0.17172       -2.85521
H         -1.93740        0.14927       -4.96855
H          4.69857       -0.70614       -3.33144
N          3.23772        2.60693       -2.56391
S          4.11008        3.94085       -2.99476
O          5.14461        4.13674       -1.94989
O          3.34744        5.09729       -3.50370
S          1.71146        2.36833       -3.07497
O          1.28738        3.01183       -4.33402
O          1.40609        0.91490       -2.88123
C          5.08750        3.27560       -4.48265
C          0.67322        3.20295       -1.71723
F          4.25695        2.86453       -5.45062
F          5.87826        4.24703       -4.96671
F          5.86183        2.23782       -4.10909
F          0.91954        4.51645       -1.66784
F          0.94707        2.66732       -0.51049
F         -0.63670        3.01352       -1.97768
N          7.29164        3.00694        2.66156
C          7.49288        4.36232        2.14970
H          8.17730        4.90857        2.82708
H          7.94390        4.35177        1.13197
H          6.53378        4.92508        2.09452
C          7.95878        2.60104        3.89368
H          7.22698        2.32000        4.68606
H          8.64035        1.73528        3.72686
H          8.56649        3.44437        4.27448
66
V, SCF Energy (au) (RI)PBE0/def2-TZVPP = -3361.366596675
C          4.94350        2.14436       -0.74125
C          4.42169        0.85317       -0.54832
C          4.16096        0.31353        0.74867
C          4.49195        1.07345        1.88934
C          5.04463        2.34891        1.70522
C          5.25485        2.88151        0.40870
H          5.08627        2.54638       -1.75523
H          4.31844        0.67557        2.90267
H          5.31599        2.95409        2.58594
H          5.67350        3.89557        0.30235
C          3.54522       -1.00992        0.53369
C          3.59174       -1.20680       -0.89444
N          4.07310       -0.10591       -1.49995
H          3.96193        0.04576       -2.56182
H          3.32264       -2.08150       -1.50474
Au         1.36880       -0.55779        0.33856
P         -0.85025        0.09344        0.05144
C         -0.94907        1.60306       -0.98840
C          0.08897        1.87963       -1.90579
C         -2.05169        2.48225       -0.89224
C          0.02366        3.01725       -2.72702
H          0.96295        1.21286       -1.98859
C         -2.11225        3.61760       -1.71642
H         -2.85958        2.28704       -0.16790
C         -1.07814        3.88437       -2.63258
H          0.85460        3.21141       -3.42461
H         -2.97253        4.30259       -1.63623
H         -1.12802        4.78056       -3.27283
C         -1.72444        0.48890        1.62162
C         -1.01788        1.18798        2.62588
C         -3.07582        0.14113        1.83286
C         -1.66065        1.54308        3.82176
H          0.04192        1.45347        2.47042
C         -3.71216        0.49483        3.03549
H         -3.63295       -0.41277        1.06003
C         -3.00802        1.19609        4.02872
H         -1.10272        2.08842        4.60045
H         -4.76718        0.21781        3.19534
H         -3.50948        1.46972        4.97163
C         -1.85100       -1.20731       -0.77662
C         -1.89453       -2.49604       -0.19663
C         -2.52899       -0.96266       -1.98835
C         -2.62842       -3.51982       -0.81370
H         -1.34792       -2.70211        0.73956
C         -3.25745       -1.99555       -2.60435
H         -2.48239        0.03240       -2.45852
C         -3.31098       -3.27087       -2.01880
H         -2.65845       -4.52241       -0.35655
H         -3.78066       -1.79935       -3.55444
H         -3.87873       -4.07939       -2.50781
H          3.59278       -1.84228        1.25539
N          3.37949        0.12486       -4.12260
S          3.29003        1.58025       -4.89524
O          3.19345        2.60814       -3.82608
O          2.39083        1.62922       -6.06313
S          3.02893       -1.32661       -4.83228
O          3.27394       -1.41089       -6.28203
O          3.54607       -2.36063       -3.90382
C          5.05134        1.80247       -5.57549
C          1.14007       -1.46061       -4.62396
F          5.36002        0.82313       -6.42928
F          5.13053        2.98366       -6.20521
F          5.93574        1.79153       -4.55873
F          0.49385       -0.50246       -5.29437
F          0.81593       -1.35892       -3.31235
F          0.73644       -2.65951       -5.06795
34 
W, SCF Energy (au) (RI)PBE0/def2-TZVPP = -2287.213256625
C         -3.83382        1.63232        1.21582
H         -4.04916        1.03430        0.30207
H         -4.76014        1.85004        1.78763
H         -3.39522        2.59243        0.85660
C         -2.82680        0.94080        2.12663
O         -2.94357        0.90702        3.35228
C         -1.70820        0.33612        1.42594
C         -0.83301       -0.17102        0.71989
C          0.11296       -0.73411       -0.18676
C          1.35491       -1.26498        0.25429
C         -0.20448       -0.76387       -1.57163
C          2.25370       -1.80497       -0.67514
H          1.59942       -1.24455        1.32878
C          0.69980       -1.30909       -2.49357
H         -1.16752       -0.36591       -1.92836
C          1.92897       -1.82801       -2.04639
H          3.21802       -2.21440       -0.32834
H          0.42216       -1.31719       -3.56193
H          2.64178       -2.25573       -2.77210
N         -2.33236       -0.27918       -4.03000
S         -3.70594        0.44454       -3.51782
O         -3.81020        0.20360       -2.05705
O         -4.90857        0.30307       -4.36825
S         -2.04517       -0.66346       -5.59367
O         -2.78047        0.10084       -6.62577
O         -0.58244       -0.86626       -5.73992
C         -3.26077        2.29105       -3.62422
C         -2.74366       -2.42889       -5.71836
F         -2.92413        2.64410       -4.87486
F         -4.32404        3.03104       -3.24342
F         -2.23175        2.58567       -2.80608
F         -4.04461       -2.46782       -5.38903
F         -2.07290       -3.26913       -4.90759
F         -2.61147       -2.87381       -6.98642
31
X, SCF Energy (au) (RI)PBE0/def2-TZVPP = -2190.080192108
C          3.61648        1.56692       -0.27109
C          4.23408        0.31632       -0.47341
C          4.66276       -0.51899        0.62062
C          4.45157       -0.05956        1.94410
C          3.83736        1.18264        2.14785
C          3.42462        1.98729        1.05167
H          3.30491        2.17742       -1.13439
H          4.76799       -0.67452        2.80509
H          3.67004        1.54575        3.17714
H          2.94375        2.96172        1.24507
C          5.24057       -1.69764        0.02910
C          5.14497       -1.54054       -1.34982
N          4.54403       -0.33768       -1.64703
H          4.35472        0.00755       -2.61653
H          5.45862       -2.19534       -2.17339
H          5.67510       -2.55865        0.55427
N          4.06772        0.48892       -4.39027
S          3.61971        2.01526       -4.81188
O          2.93829        2.61451       -3.64239
O          3.04933        2.17758       -6.16598
S          4.43320       -0.67537       -5.49333
O          4.86912       -0.20858       -6.82644
O          5.20553       -1.72017       -4.78181
C          5.28800        2.92723       -4.87492
C          2.74467       -1.49822       -5.79605
F          6.11829        2.36903       -5.76920
F          5.07765        4.21179       -5.22935
F          5.88273        2.91232       -3.66898
F          1.84130       -0.61464       -6.24666
F          2.27643       -2.05176       -4.66344
F          2.88647       -2.47358       -6.71769
69
Y, SCF Energy (au) (RI)PBE0/def2-TZVPP = -3458.485785644
P         -0.54097       -0.72001        0.15466
Au         1.55457       -0.32973       -0.77371
C          3.47500        1.00266       -1.60814
C          3.64116        2.37657       -1.25673
C          3.39297       -0.19995       -1.97195
C          4.02321        5.09013       -0.61256
C          4.73917        4.09717        0.08069
C          4.55521        2.74446       -0.23286
C          2.91732        3.38500       -1.95022
C          3.11422        4.73219       -1.62691
H          4.17361        6.15289       -0.36073
H          5.44873        4.37890        0.87530
H          5.10648        1.95968        0.30574
H          2.20926        3.09231       -2.74145
H          2.55624        5.51249       -2.16964
C          3.74068       -1.37013       -2.85860
C          5.15769       -1.85604       -2.73877
O          2.89138       -1.82664       -3.60420
H          5.87909       -1.01347       -2.81850
H          5.35234       -2.61808       -3.52043
C         -0.67452       -0.34053        1.94656
C         -1.01278       -2.48071       -0.05655
C         -1.85140        0.27473       -0.67536
C         -1.76063       -5.16399       -0.45114
C         -2.27410       -4.44563        0.64307
C         -1.90207       -3.10650        0.84457
C         -0.48921       -3.20752       -1.14826
C         -0.86881       -4.54488       -1.34385
H         -2.04709       -6.21803       -0.60105
H         -2.96262       -4.93308        1.35271
H         -2.29504       -2.55207        1.71256
H          0.23231       -2.73661       -1.83681
H         -0.44807       -5.10946       -2.19145
C         -0.84345        0.15453        4.70994
C         -1.90777        0.51722        3.86626
C         -1.82768        0.27255        2.48494
C          0.39900       -0.70088        2.79231
C          0.30454       -0.45310        4.17158
H         -0.90758        0.35184        5.79295
H         -2.80850        0.99735        4.28323
H         -2.66282        0.56487        1.82798
H          1.31575       -1.17059        2.39132
H          1.14679       -0.73384        4.82460
C         -3.81124        1.87064       -1.92463
C         -4.00802        0.48622       -1.79521
C         -3.03382       -0.31290       -1.17048
C         -1.65190        1.66680       -0.81776
C         -2.63184        2.46005       -1.43289
H         -4.57633        2.49400       -2.41602
H         -4.92688        0.01820       -2.18495
H         -3.19436       -1.39864       -1.07480
H         -0.72183        2.13123       -0.44768
H         -2.47012        3.54558       -1.53708
H          5.29526       -2.30312       -1.72088
N          5.24078       -2.80318        0.47621
S          3.70078       -2.69971        0.95596
O          2.85486       -2.72588       -0.28094
O          3.37153       -1.68450        1.99494
S          6.51718       -2.49213        1.48782
O          6.22155       -2.60159        2.93080
O          7.70416       -3.12816        0.89182
C          3.29460       -4.37647        1.76064
C          6.81391       -0.63315        1.20071
F          4.09934       -4.62175        2.79747
F          2.01907       -4.34230        2.19358
F          3.42051       -5.36062        0.86092
F          5.78047        0.10533        1.65974
F          6.96730       -0.35897       -0.11123
F          7.92642       -0.25675        1.84798
69
Z, SCF Energy (au) (RI)PBE0/def2-TZVPP = -3458.487624394
P         -0.94518       -0.82018       -0.24243
Au         1.30775       -0.77197       -0.82591
C          4.00442       -0.37582       -0.56688
C          4.72114        0.39026        0.37745
C          3.35446       -1.03313       -1.42936
C          6.19906        1.92066        2.21230
C          5.86671        0.58526        2.52510
C          5.13558       -0.18357        1.61651
C          5.05760        1.74085        0.07005
C          5.79899        2.49128        0.98984
H          6.78026        2.51965        2.93338
H          6.18749        0.14632        3.48383
H          4.87321       -1.22939        1.84158
H          4.74880        2.19028       -0.88832
H          6.06132        3.53101        0.73772
C          3.57113       -1.89427       -2.66731
C          3.69434       -1.10829       -3.94585
O          3.62372       -3.10378       -2.56541
H          2.78928       -0.46790       -4.06195
H          3.81840       -1.80191       -4.80215
C         -1.50950        0.72149        0.58463
C         -1.32422       -2.18501        0.93359
C         -2.03931       -1.07533       -1.69662
C         -1.90914       -4.33647        2.65703
C         -2.59075       -3.11576        2.79930
C         -2.30282       -2.04072        1.94080
C         -0.63558       -3.41096        0.79935
C         -0.93249       -4.48287        1.65563
H         -2.13503       -5.17662        3.33424
H         -3.35265       -2.99503        3.58693
H         -2.83708       -1.08428        2.06119
H          0.14300       -3.52322        0.02535
H         -0.38954       -5.43571        1.54489
C         -2.30907        3.07505        1.90693
C         -3.05558        2.59007        0.82079
C         -2.65996        1.41534        0.15749
C         -0.75175        1.21972        1.66822
C         -1.15613        2.38819        2.32963
H         -2.61892        4.00002        2.42044
H         -3.95195        3.13225        0.47800
H         -3.24472        1.04532       -0.69956
H          0.16489        0.69636        1.98956
H         -0.55897        2.77350        3.17218
C         -3.70710       -1.39210       -3.94001
C         -4.02460       -2.03860       -2.73270
C         -3.19480       -1.88308       -1.61000
C         -1.71355       -0.43157       -2.91266
C         -2.55512       -0.59100       -4.02624
H         -4.35842       -1.51920       -4.82060
H         -4.92292       -2.67387       -2.66243
H         -3.44597       -2.39870       -0.66901
H         -0.80312        0.18881       -2.99995
H         -2.29633       -0.08750       -4.97192
H          4.55292       -0.40338       -3.88507
N          3.13443        2.51579       -2.83853
S          4.07146        3.80945       -3.26856
O          5.12598        3.93322       -2.23383
O          3.35885        5.00835       -3.75021
S          1.60258        2.36641       -3.35624
O          1.21929        3.00112       -4.63209
O          1.21187        0.93074       -3.14137
C          4.99392        3.11972       -4.78149
C          0.59054        3.27524       -2.02577
F          4.13087        2.72633       -5.72796
F          5.79628        4.06901       -5.28438
F          5.75207        2.06171       -4.42409
F          0.85788        4.58323       -2.03305
F          0.86961        2.78404       -0.79975
F         -0.72397        3.09344       -2.26489
